# Supplementary material for: Genome-Wide Localization Study of Yeast Pex11 Identifies Peroxisome–Mitochondria Interactions through the ERMES Complex
Source: J Mol Biol. 2015 Jun 5;427(11):2072–87. doi: 10.1016/j.jmb.2015.03.004 (PMC4429955; doi:10.1016/j.jmb.2015.03.004)
Supplement: Supplementary Table 1 — The list of 483 strains corresponding to 468 genes that were identified as outliers with the computational analysis pipeline of Pex11-GFP localization pattern images. The strains are arranged according to primary and secondary hierarchical clustering distributions. The 109 strains with the most pronounced phenotypic changes relative to the reference strain are highlighted in green. [file mmc1.xlsx]

## Sheet: Supplementary Table 1
Mutants with substantially different phenotypes from that of the reference strain.
Top 10% strains whose phenotypes are most substantially different from the reference strains.
"Clustering Level 1" represents assignments of genes to two automatically determined groups. The groups correspond to strains where Pex11-GFP localization signal was diffused (Cluster 0) and to strains that contained fewer larger fluorescent objects (Cluster 1).
"Clustering Level 2" represents assignments of genes from Level 1/Cluster 0 (i.e. genes that belonged to cluster 0 at level 1) to four subgroups.
Highlighted rows represent genes that correspond to the 109 strongest outliers as determined by an outlier detection algorithm. The outlier detection approach is described in the main text.
Systematic Name	Standard Name	Allele	Outlyingness Score	Clustering Level 1	Clustering Level 2	Description
YKL076C	PSY1		23.6458	Cluster 0	Cluster 1	Dubious open reading frame; unlikely to encode a functional protein, based on available experimental and comparative sequence data; not conserved in closely related Saccharomyces species; 69% of ORF overlaps the uncharacterized ORF YKL075C
YNL061W	NOP2	nop2-10	17.4076	Cluster 0	Cluster 3	rRNA m5C methyltransferase; methylates cytosine at position 2870 of 25S rRNA while Rcm1p methylates cytosine at position 2278; contains seven beta-strand methyltransferase motif; essential for processing and maturation of 27S pre-rRNA and large ribosomal subunit biogenesis; localized to the nucleolus; constituent of 66S pre-ribosomal particles; homolog of p120/NSUN1, a human gene upregulated in c…
YGR119C	NUP57	nup57-E17	13.7001	Cluster 0	Cluster 3	FG-nucleoporin component of central core of the nuclear pore complex; contributes directly to nucleocytoplasmic transport and maintenance of the nuclear pore complex (NPC) permeability barrier; found in stable complex with Nic96p and two other FG-nucleoproteins (Nsp1p and Nup49p)
YLL032C			13.4579	Cluster 0	Cluster 3	Protein of unknown function; may interact with ribosomes, based on co-purification experiments; green fluorescent protein (GFP)-fusion protein localizes to the cytoplasm; YLL032C is not an essential gene
YOR272W	YTM1	ytm1-1	10.6109	Cluster 0	Cluster 2	Constituent of 66S pre-ribosomal particles; forms a complex with Nop7p and Erb1p that is required for maturation of the large ribosomal subunit; has seven C-terminal WD repeats
YER171W	RAD3	rad3-ts14	10.4837	Cluster 0	Cluster 2	5' to 3' DNA helicase; involved in nucleotide excision repair and transcription; subunit of RNA polII initiation factor TFIIH and of Nucleotide Excision Repair Factor 3 (NEF3); homolog of human XPD protein; mutant has aneuploidy tolerance; protein abundance increases in response to DNA replication stress
YPL266W	DIM1	dim1-2	9.4287	Cluster 0	Cluster 2	Essential 18S rRNA dimethylase (dimethyladenosine transferase); responsible for conserved m6(2)Am6(2)A dimethylation in 3'-terminal loop of 18S rRNA, part of 90S and 40S pre-particles in nucleolus, involved in pre-ribosomal RNA processing
YML066C	SMA2		9.3816	Cluster 0	Cluster 2	Meiosis-specific prospore membrane protein; required to produce bending force necessary for proper assembly of the prospore membrane during sporulation
YOR048C	RAT1	rat1-1	9.3658	Cluster 0	Cluster 2	Nuclear 5' to 3' single-stranded RNA exonuclease; involved in RNA metabolism, including rRNA and snRNA processing as well as poly (A+) dependent and independent mRNA transcription termination; required for cotranscriptional pre-rRNA cleavage
YOL119C	MCH4		9.3185	Cluster 0	Cluster 2	Protein with similarity to mammalian monocarboxylate permeases; monocarboxylate permeases are involved in transport of monocarboxylic acids across the plasma membrane but mutant is not deficient in monocarboxylate transport
YGL085W	LCL3		8.8536	Cluster 1	Not applicable	Putative protein of unknown function; mutant has long chronological lifespan; has homology to Staphylococcus aureus nuclease; GFP-fusion protein localizes to mitochondria; is induced in response to the DNA-damaging agent MMS
YHR150W	PEX28		8.6936	Cluster 0	Cluster 2	Peroxisomal integral membrane peroxin; involved in the regulation of peroxisomal size, number and distribution; genetic interactions suggest that Pex28p and Pex29p act at steps upstream of those mediated by Pex30p, Pex31p, and Pex32p
YOR025W	HST3		8.608	Cluster 0	Cluster 2	Member of the Sir2 family of NAD(+)-dependent protein deacetylases; involved along with Hst4p in telomeric silencing, cell cycle progression, radiation resistance, genomic stability and short-chain fatty acid metabolism
YFL039C	ACT1	act1-108	8.4525	Cluster 0	Cluster 2	Actin; structural protein involved in cell polarization, endocytosis, and other cytoskeletal functions
YML026C	RPS18B		8.3081	Cluster 0	Cluster 2	Protein component of the small (40S) ribosomal subunit; homologous to mammalian ribosomal protein S18 and bacterial S13; RPS18B has a paralog, RPS18A, that arose from the whole genome duplication; protein abundance increases in response to DNA replication stress
YLL040C	VPS13		7.932	Cluster 0	Cluster 2	Protein involved in prospore membrane morphogenesis; heterooligomeric or homooligomeric complex; peripherally associated with membranes; involved in sporulation, vacuolar protein sorting, prospore membrane formation during sporulatoin, and protein-Golgi retention; homologous to human CHAC and COH1 which are involved in chorea acanthocytosis and Cohen syndrome, respectively
YML063W	RPS1B		7.2389	Cluster 0	Cluster 2	Ribosomal protein 10 (rp10) of the small (40S) subunit; homologous to mammalian ribosomal protein S3A, no bacterial homolog; RPS1B has a paralog, RPS1A, that arose from the whole genome duplication
YCL012W			7.057	Cluster 0	Cluster 2	Merged open reading frame; does not encode a discrete protein; YCL012W was originally annotated as an independent ORF, but as a result of a sequence change, it was merged with an adjacent ORF into a single reading frame, designated YCL014W
YGL218W			7.0216	Cluster 0	Cluster 2	Dubious open reading frame; unlikely to encode a functional protein, based on available experimental and comparative sequence data; not conserved in closely related Saccharomyces species; 93% of ORF overlaps the verified gene MDM34; deletion in cyr1 mutant results in loss of stress resistance
YMR296C	LCB1	lcb1-10	6.6961	Cluster 0	Cluster 2	Component of serine palmitoyltransferase; responsible along with Lcb2p for the first committed step in sphingolipid synthesis, which is the condensation of serine with palmitoyl-CoA to form 3-ketosphinganine
YJR034W	PET191		6.6935	Cluster 0	Cluster 2	Protein required for assembly of cytochrome c oxidase; exists as an oligomer; described as both an integral mitochondrial inner membrane protein facing the intermembrane space (IMS) and as a soluble IMS protein; contains a twin Cx9C motif; imported into the IMS via the MIA import machinery
YDR167W	TAF10	taf10-ts34	6.6429	Cluster 0	Cluster 2	Subunit (145 kDa) of TFIID and SAGA complexes; involved in RNA polymerase II transcription initiation and in chromatin modification
YAL010C	MDM10		6.1504	Cluster 0	Cluster 2	Subunit of both the ERMES and the SAM complex; component of ERMES complex which acts as a molecular tether between the mitochondria and the ER, necessary for efficient phospholipid exchange between organelles and for mitophagy; SAM/TOB complex component that functions in the assembly of outer membrane beta-barrel proteins; involved in mitochondrial inheritance and morphology; ERMES complex is oft…
YOL093W	TRM10		6.0125	Cluster 0	Cluster 2	tRNA methyltransferase; methylates the N-1 position of guanine at position 9 in tRNAs; protein abundance increases in response to DNA replication stress; member of the SPOUT (SpoU-TrmD) methyltransferase family; human ortholog TRMT10A plays a role in the pathogenesis of microcephaly and early onset diabetes; an 18-mer originates from the TRM10 locus; genetic analysis shows the 18-mer is the trans…
YJL097W	PHS1	phs1-1	5.8778	Cluster 0	Cluster 2	Essential 3-hydroxyacyl-CoA dehydratase of the ER membrane; involved in elongation of very long-chain fatty acids; evolutionarily conserved, similar to mammalian PTPLA and PTPLB; involved in sphingolipid biosynthesis and protein trafficking
YFL039C	ACT1	act1-133	5.7323	Cluster 0	Cluster 2	Actin; structural protein involved in cell polarization, endocytosis, and other cytoskeletal functions
YDR478W	SNM1	snm1-172	5.7088	Cluster 0	Cluster 2	Ribonuclease MRP complex subunit; ribonuclease (RNase) MRP cleaves pre-rRNA and has a role in cell cycle-regulated degradation of daughter cell-specific mRNAs; binds to the NME1 RNA subunit of RNase MRP
YNR055C	HOL1		5.6771	Cluster 0	Cluster 2	Putative transporter in the major facilitator superfamily; member of the 12-spanner drug:H(+) antiporter DHA1 family; mutations in membrane-spanning domains permit cation and histidinol uptake
YHL032C	GUT1		5.5775	Cluster 0	Cluster 2	Glycerol kinase; converts glycerol to glycerol-3-phosphate; glucose repression of expression is mediated by Adr1p and Ino2p-Ino4p; derepression of expression on non-fermentable carbon sources is mediated by Opi1p and Rsf1p
YPL211W	NIP7	nip7-1	5.5675	Cluster 0	Cluster 2	Nucleolar protein required for 60S ribosome subunit biogenesis; constituent of 66S pre-ribosomal particles; physically interacts with Nop8p and the exosome subunit Rrp43p
YHR121W	LSM12		5.519	Cluster 0	Cluster 2	Protein of unknown function that may function in RNA processing; interacts with Pbp1p and Pbp4p and associates with ribosomes; contains an RNA-binding LSM domain and an AD domain; GFP-fusion protein is induced by the DNA-damaging agent MMS; relative distribution to the nucleus increases upon DNA replication stress
YKL210W	UBA1	uba1-1	5.4782	Cluster 0	Cluster 2	Ubiquitin activating enzyme (E1); involved in ubiquitin-mediated protein degradation and essential for viability; protein abundance increases in response to DNA replication stress
YML064C	TEM1	tem1-3	5.4586	Cluster 0	Cluster 2	GTP-binding protein of the Ras superfamily; involved in termination of M-phase; controls actomyosin and septin dynamics during cytokinesis
YMR229C	RRP5	rrp5-delta6	5.4479	Cluster 0	Cluster 2	RNA binding protein involved in synthesis of both 18S and 5.8S rRNAs; component of both the ribosomal small subunit (SSU) processosome and the 90S preribosome; acts as part of a Mak21p-Noc2p-Rrp5p module that associates with nascent pre-rRNA during transcription and has a role in bigenesis of the large ribosomal subunit; has binding preference for single stranded tracts of U's; relocalizes from n…
YKR026C	GCN3		5.3891	Cluster 0	Cluster 2	Alpha subunit of translation initiation factor eIF2B; guanine-nucleotide exchange factor for eIF2; activity subsequently regulated by phosphorylated eIF2; positive regulator of GCN4 expression; assembles into filaments with Gcd2p, Gcd6p, Gcd7p, and Sui2p as cells approach stationary phase and under cytosolic acidification and starvation conditions
YJR109C	CPA2		5.3726	Cluster 0	Cluster 2	Large subunit of carbamoyl phosphate synthetase; carbamoyl phosphate synthetase catalyzes a step in the synthesis of citrulline, an arginine precursor
YHL033C	RPL8A		5.3453	Cluster 0	Cluster 2	Ribosomal 60S subunit protein L8A; required for processing of 27SA3 pre-rRNA to 27SB pre-rRNA during assembly of large ribosomal subunit; depletion leads to a turnover of pre-rRNA; L8 binds to Domain I of 25S and 5.8 S rRNAs; mutation results in decreased amounts of free 60S subunits; homologous to mammalian ribosomal protein L7A, no bacterial homolog; RPL8A has a paralog, RPL8B, that arose from …
YJL019W	MPS3	mps3-1	5.3215	Cluster 0	Cluster 2	Nuclear envelope protein; required for SPB insertion, SPB duplication, Kar5p localization near the SPB and nuclear fusion; interacts with Mps2p to tether half-bridge to core SPB; N-terminal acetylation by Eco1p regulates its role in nuclear organization; localizes to the SPB half bridge and telomeres during meiosis; required with Ndj1p and Csm4p for meiotic bouquet formation and telomere-led rapi…
YJR065C	ARP3	arp3-G302Y	5.3158	Cluster 0	Cluster 2	Essential component of the Arp2/3 complex; Arp2/3 is a highly conserved actin nucleation center required for the motility and integrity of actin patches; involved in endocytosis and membrane growth and polarity
YFL039C	ACT1	act1-124	5.2686	Cluster 0	Cluster 2	Actin; structural protein involved in cell polarization, endocytosis, and other cytoskeletal functions
YGL234W	ADE5,7		5.2048	Cluster 0	Cluster 2	Enzyme of the 'de novo' purine nucleotide biosynthetic pathway; contains aminoimidazole ribotide synthetase and glycinamide ribotide synthetase activities
YLR145W	RMP1	rmp1-ts	5.1746	Cluster 0	Cluster 2	Subunit of RNase MRP; RNase MRP processes pre-rRNA and has a role in cell cycle-regulated degradation of daughter cell-specific mRNAs; unlike most subunits, not shared between RNase MRP and nuclear RNase P
YFL052W	ZNF1		5.0467	Cluster 0	Cluster 2	Putative zinc cluster protein that contains a DNA binding domain; computational analysis suggests a role as a transcription factor; null mutant is sensitive to Calcofluor White, low osmolarity, and heat, suggesting a role for YFL052Wp in cell wall integrity
YOL123W	HRP1	hrp1-1	4.9836	Cluster 0	Cluster 2	Subunit of cleavage factor I; cleavage factor I is a five-subunit complex required for the cleavage and polyadenylation of pre-mRNA 3' ends; RRM-containing heteronuclear RNA binding protein and hnRNPA/B family member that binds to poly (A) signal sequences; required for genome stability
YLR366W			4.9697	Cluster 0	Cluster 1	Dubious open reading frame; unlikely to encode a functional protein, based on available experimental and comparative sequence data; partially overlaps the dubious ORF YLR364C-A
YBL101C	ECM21		4.9226	Cluster 0	Cluster 2	Protein involved in regulating endocytosis of plasma membrane proteins; identified as a substrate for ubiquitination by Rsp5p and deubiquitination by Ubp2p; promoter contains several Gcn4p binding elements; ECM21 has a paralog, CSR2, that arose from the whole genome duplication
YDR024W	FYV1		4.9192	Cluster 0	Cluster 2	Dubious open reading frame; unlikely to encode a functional protein, based on available experimental and comparative sequence data; not conserved in closely related Saccharomyces species; mutation decreases survival upon exposure to K1 killer toxin
YGL154C	LYS5	lys5-	4.8807	Cluster 0	Cluster 2	Phosphopantetheinyl transferase involved in lysine biosynthesis; converts inactive apo-form of Lys2p (alpha-aminoadipate reductase) into catalytically active holo-form by posttranslational addition of phosphopantetheine
YFR006W			4.8054	Cluster 0	Cluster 2	Putative X-Pro aminopeptidase; green fluorescent protein (GFP)-fusion protein localizes to the cytoplasm; YFR006W is not an essential gene
YNL216W	RAP1	rap1-2	4.7834	Cluster 0	Cluster 2	Essential DNA-binding transcription regulator that binds many loci; involved in transcription activation and repression, chromatin silencing, and telomere length maintenance; relocalizes to the cytosol in response to hypoxia; conserved protein with an N-terminal BRCT domain, a central region with homology to the Myb DNA binding domain, and a C-terminal Rap1-specific protein-interaction domain (RC…
YKR042W	UTH1		4.7485	Cluster 0	Cluster 2	Mitochondrial inner membrane protein; role in mitophagy is disputed; implicated in cell wall biogenesis, the oxidative stress response, life span during starvation, and cell death; SUN family member; UTH1 has a paralog, NCA3, that arose from the whole genome duplication
YBR102C	EXO84	exo84-102	4.7119	Cluster 0	Cluster 2	Exocyst subunit with dual roles in exocytosis and spliceosome assembly; subunit of the the exocyst complex which mediates polarized targeting and tethering of post-Golgi secretory vesicles to active sites of exocytosis at the plasma membrane (PM) prior to SNARE-mediated fusion; required for exocyst assembly and targeting the complex to specific sites on the bud tip PM; associates the U1 snRNP; ro…
YFR009W	GCN20		4.6953	Cluster 0	Cluster 2	Positive regulator of the Gcn2p kinase activity; forms a complex with Gcn1p; proposed to stimulate Gcn2p activation by an uncharged tRNA
YLR271W			4.6711	Cluster 0	Cluster 2	Putative protein of unknown function; green fluorescent protein (GFP)-fusion protein localizes to the cytoplasm and the nucleus and is induced in response to the DNA-damaging agent MMS
YIR027C	DAL1		4.5834	Cluster 0	Cluster 2	Allantoinase; converts allantoin to allantoate in the first step of allantoin degradation; expression sensitive to nitrogen catabolite repression
YBR008C	FLR1		4.5783	Cluster 0	Cluster 2	Plasma membrane transporter of the major facilitator superfamily; member of the 12-spanner drug:H(+) antiporter DHA1 family; involved in efflux of fluconazole, diazaborine, benomyl, methotrexate, and other drugs; expression induced in cells treated with the mycotoxin patulin; relocalizes from nucleus to plasma membrane upon DNA replication stress
YHR133C	NSG1		4.5752	Cluster 0	Cluster 2	Protein involved in regulation of sterol biosynthesis; specifically stabilizes Hmg2p, one of two HMG-CoA isoenzymes that catalyze the rate-limiting step in sterol biosynthesis; forms foci at the nuclear periphery upon DNA replication stress; relocalizes to the cytosol in response to hypoxia; homolog of mammalian INSIG proteins; NSG1 has a paralog, NSG2, that arose from the whole genome duplication
YEL034W	HYP2	hyp2-1	4.4888	Cluster 0	Cluster 2	Translation elongation factor eIF-5A; required for translation of proteins containing polyproline stretches, including Bni1p, and this leads to a requirement for mating projection formation; structural homolog of bacterial EF-P; undergoes an essential hypusination modification; HYP2 has a paralog, ANB1, that arose from the whole genome duplication
YPR110C	RPC40	rpc40-V78R	4.4097	Cluster 0	Cluster 2	RNA polymerase subunit AC40; common to RNA polymerase I and III
YER123W	YCK3		4.395	Cluster 1	Not applicable	Palmitoylated vacuolar membrane-localized casein kinase I isoform; negatively regulates vacuole fusion during hypertonic stress via phosphorylation of Vps41p; shares essential functions with Hrr25p; regulates vesicle fusion in AP-3 pathway
YMR201C	RAD14		4.3856	Cluster 0	Cluster 2	Protein that recognizes and binds damaged DNA during NER; subunit of Nucleotide Excision Repair Factor 1 (NEF1); contains zinc finger motif; homolog of human XPA protein; NER stands for nucleotide excision repair
YDR356W	SPC110	spc110-220	4.3637	Cluster 0	Cluster 2	Inner plaque spindle pole body (SPB) component; ortholog of human kendrin; involved in connecting nuclear microtubules to SPB; interacts with Tub4p-complex and calmodulin; phosphorylated by Mps1p in cell cycle-dependent manner
YOL141W	PPM2		4.3419	Cluster 0	Cluster 2	AdoMet-dependent tRNA methyltransferase; also involved in methoxycarbonylation; required for the synthesis of wybutosine (yW), a modified guanosine found at the 3'-position adjacent to the anticodon of phe-tRNA; similarity to Ppm1p
YOR329C	SCD5	scd5-D338	4.2609	Cluster 0	Cluster 2	Protein required for normal actin organization and endocytosis; targeting subunit for protein phosphatase type 1; undergoes Crm1p-dependent nuclear-cytoplasmic shuttling; multicopy suppressor of clathrin deficiency
YGL136C	MRM2		4.2303	Cluster 0	Cluster 2	Mitochondrial 2' O-ribose methyltransferase; required for methylation of U(2791) in 21S rRNA; MRM2 deletion confers thermosensitive respiration and loss of mitochondrial DNA; has similarity to Spb1p and Trm7p, and to E. coli FtsJ/RrmJ
YKL165C	MCD4	mcd4-174	4.2144	Cluster 0	Cluster 2	Protein involved in GPI anchor synthesis; multimembrane-spanning protein that localizes to the endoplasmic reticulum; highly conserved among eukaryotes; GPI stands for glycosylphosphatidylinositol
YOL009C	MDM12		4.2033	Cluster 0	Cluster 2	Mitochondrial outer membrane protein, ERMES complex subunit; required for transmission of mitochondria to daughter cells; required for mitophagy; may influence import and assembly of outer membrane beta-barrel proteins; ERMES complex is often co-localized with peroxisomes and with concentrated areas of pyruvate dehydrogenase
YHR204W	MNL1		4.1359	Cluster 0	Cluster 2	Alpha-1,2-specific exomannosidase of the endoplasmic reticulum; in complex with Pdi1p, generates a Man7GlcNac2 oligosaccharide signal on glycoproteins destined for ubiquitin-proteasome degradation
YOR329C	SCD5	scd5-PP1D2	4.1033	Cluster 0	Cluster 2	Protein required for normal actin organization and endocytosis; targeting subunit for protein phosphatase type 1; undergoes Crm1p-dependent nuclear-cytoplasmic shuttling; multicopy suppressor of clathrin deficiency
YNR043W	MVD1	mvd1-1296	4.0027	Cluster 0	Cluster 2	Mevalonate pyrophosphate decarboxylase; essential enzyme involved in the biosynthesis of isoprenoids and sterols, including ergosterol; acts as a homodimer
YLR097C	HRT3		3.982	Cluster 0	Cluster 1	Putative SCF-ubiquitin ligase F-box protein; based on both genetic and physical interactions and sequence similarity; identified in association with Cdc53p, Skp1p and Ubi4 in large and small-scale studies
YLR298C	YHC1	yhc1-3	3.9773	Cluster 0	Cluster 2	Component of the U1 snRNP complex required for pre-mRNA splicing; putative ortholog of human U1C protein, which is involved in formation of a complex between U1 snRNP and the pre-mRNA 5' splice site
YDR402C	DIT2		3.9725	Cluster 1	Not applicable	N-formyltyrosine oxidase; sporulation-specific microsomal enzyme involved in the production of N,N-bisformyl dityrosine required for spore wall maturation, homologous to cytochrome P-450s
YJR117W	STE24		3.8855	Cluster 0	Cluster 2	Highly conserved zinc metalloprotease; functions in two steps of a-factor maturation, C-terminal CAAX proteolysis and the first step of N-terminal proteolytic processing; contains multiple transmembrane spans
YNL102W	POL1	pol1-17	3.8344	Cluster 0	Cluster 2	Catalytic subunit of the DNA polymerase I alpha-primase complex; required for the initiation of DNA replication during mitotic DNA synthesis and premeiotic DNA synthesis
YHR157W	REC104		3.7961	Cluster 0	Cluster 2	Protein involved in early stages of meiotic recombination; required for meiotic crossing over; forms a complex with Rec102p and Spo11p necessary during the initiation of recombination
YBR135W	CKS1	cks1-35	3.7876	Cluster 0	Cluster 2	Cyclin-dependent protein kinase regulatory subunit and adaptor; interacts with Cdc28p(Cdk1p); required for G1/S and G2/M phase transitions and budding; mediates the phosphorylation and degradation of Sic1p; modulates proteolysis of M-phase targets through interactions with the proteasome; role in transcriptional regulation, recruiting proteasomal subunits to target gene promoters
YPR103W	PRE2	pre2-75	3.7354	Cluster 0	Cluster 2	Beta 5 subunit of the 20S proteasome; responsible for the chymotryptic activity of the proteasome
YOR297C	TIM18		3.6959	Cluster 0	Cluster 2	Component of the mitochondrial TIM22 complex; involved in insertion of polytopic proteins into the inner membrane; may mediate assembly or stability of the complex
YMR153C-A			3.6657	Cluster 0	Cluster 1	Dubious open reading frame; unlikely to encode a functional protein, based on available experimental and comparative sequence data; almost completely overlaps 3' end of verified gene NUP53/YMR153W
YDR058C	TGL2		3.5806	Cluster 0	Cluster 2	Triacylglycerol lipase that is localized to the mitochondria; has lipolytic activity towards triacylglycerols and diacylglycerols when expressed in E. coli
YNL329C	PEX6		3.5552	Cluster 0	Cluster 1	AAA-peroxin; heterodimerizes with AAA-peroxin Pex1p and participates in the recycling of peroxisomal signal receptor Pex5p from the peroxisomal membrane to the cystosol
YBL013W	FMT1		3.5531	Cluster 1	Not applicable	Methionyl-tRNA formyltransferase; catalyzes the formylation of initiator Met-tRNA in mitochondria; potential Cdc28p substrate
YJL090C	DPB11	dpb11-1	3.5495	Cluster 0	Cluster 0	DNA replication initiation protein; loads DNA pol epsilon onto pre-replication complexes at origins; checkpoint sensor recruited to stalled replication forks by the checkpoint clamp complex where it activates Mec1p; along with Rfa1p, binds to ultrafine anaphase bridges in mitotic cells and prevents accumulation of chromatin bridges by stimulating the Mec1p kinase and suppressing homologous recomb…
YGR011W			3.489	Cluster 0	Cluster 2	Dubious open reading frame; unlikely to encode a functional protein, based on available experimental and comparative sequence data
YPL252C	YAH1	yah1-ts	3.4847	Cluster 0	Cluster 0	Ferredoxin of the mitochondrial matrix; required for formation of cellular iron-sulfur proteins; involved in heme A biosynthesis; homologous to human adrenodoxin
YLR116W	MSL5	msl5-9	3.4597	Cluster 0	Cluster 0	Component of commitment complex; which defines first step in splicing pathway; essential protein that interacts with Mud2p and Prp40p, forming a bridge between the intron ends; also involved in nuclear retention of pre-mRNA; relocalizes to the cytosol in response to hypoxia
YKL172W	EBP2	ebp2-1	3.4484	Cluster 0	Cluster 0	Required for 25S rRNA maturation and 60S ribosomal subunit assembly; localizes to the nucleolus and in foci along nuclear periphery; constituent of 66S pre-ribosomal particles; cooperates with Rrs1p and Mps3p to mediate telomere clustering by binding Sir4p, but is not involved in telomere tethering
YDR392W	SPT3		3.4314	Cluster 0	Cluster 0	Subunit of the SAGA and SAGA-like transcriptional regulatory complexes; interacts with Spt15p to activate transcription of some RNA polymerase II-dependent genes, also functions to inhibit transcription at some promoters; relocalizes to the cytosol in response to hypoxia
YLR373C	VID22		3.3837	Cluster 0	Cluster 1	Glycosylated integral membrane protein localized to plasma membrane; plays a role in fructose-1,6-bisphosphatase (FBPase) degradation; involved in FBPase transport from the cytosol to Vid (vacuole import and degradation) vesicles; VID22 has a paralog, ENV11, that arose from the whole genome duplication
YJR119C	JHD2		3.3509	Cluster 0	Cluster 0	JmjC domain family histone demethylase; promotes global demethylation of H3K4 and repression of noncoding intergenic transcription during sporulation; removes methyl groups added by Set1p methyltransferase; negatively regulated by H3K14 acetylation; protein levels regulated by Not4p polyubiquitin-mediated degradation; regulates sporulation timing by extending period of active transcription in opp…
YNL061W	NOP2	nop2-9	3.3335	Cluster 0	Cluster 0	rRNA m5C methyltransferase; methylates cytosine at position 2870 of 25S rRNA while Rcm1p methylates cytosine at position 2278; contains seven beta-strand methyltransferase motif; essential for processing and maturation of 27S pre-rRNA and large ribosomal subunit biogenesis; localized to the nucleolus; constituent of 66S pre-ribosomal particles; homolog of p120/NSUN1, a human gene upregulated in c…
YDL076C	RXT3		3.3299	Cluster 1	Not applicable	Component of the Rpd3L histone deacetylase complex; involved in histone deacetylation; protein abundance increases in response to DNA replication stress
YHR132C	ECM14		3.2916	Cluster 0	Cluster 2	Putative metalloprotease with similarity to zinc carboxypeptidases; required for normal cell wall assembly
YJL163C			3.2248	Cluster 0	Cluster 2	Putative protein of unknown function
YJL090C	DPB11	dpb11-1	3.2167	Cluster 0	Cluster 0	DNA replication initiation protein; loads DNA pol epsilon onto pre-replication complexes at origins; checkpoint sensor recruited to stalled replication forks by the checkpoint clamp complex where it activates Mec1p; along with Rfa1p, binds to ultrafine anaphase bridges in mitotic cells and prevents accumulation of chromatin bridges by stimulating the Mec1p kinase and suppressing homologous recomb…
YBR057C	MUM2		3.2165	Cluster 1	Not applicable	Protein essential for meiotic DNA replication and sporulation; cytoplasmic protein; subunit of the MIS complex which controls mRNA methylation during during the induction of sporulation; also interacts with Orc2p, which is a component of the origin recognition complex
YER111C	SWI4		3.1888	Cluster 1	Not applicable	DNA binding component of the SBF complex (Swi4p-Swi6p); a transcriptional activator that in concert with MBF (Mbp1-Swi6p) regulates late G1-specific transcription of targets including cyclins and genes required for DNA synthesis and repair; Slt2p-independent regulator of cold growth; acetylation at two sites, K1016 and K1066, regulates interaction with Swi6p
YNL075W	IMP4	imp4-2	3.1857	Cluster 0	Cluster 0	Component of the SSU processome; SSU processome is required for pre-18S rRNA processing; interacts with Mpp10p; member of a superfamily of proteins that contain a sigma(70)-like motif and associate with RNAs
YIL140W	AXL2		3.1796	Cluster 0	Cluster 2	Integral plasma membrane protein; required for axial budding in haploid cells; localizes to the incipient bud site and bud neck; glycosylated by Pmt4p; potential Cdc28p substrate
YDR351W	SBE2		3.1566	Cluster 1	Not applicable	Protein required for bud growth; involved in transport of cell wall components from the Golgi to the cell surface; SBE2 has a paralog, SBE22, that arose from the whole genome duplication
YCL059C	KRR1	krr1-18	3.1344	Cluster 0	Cluster 0	Nucleolar protein required for rRNA synthesis and ribosomal assembly; required for the synthesis of 18S rRNA and for the assembly of 40S ribosomal subunit; essential gene
YFL043C			3.1313	Cluster 0	Cluster 0	Merged open reading frame; does not encode a discrete protein; YFL043C was originally annotated as an independent ORF, but as a result of a sequence change, it was merged with an adjacent ORF into a single reading frame, designated YFL042C
YJL046W	AIM22		3.1295	Cluster 0	Cluster 0	Putative lipoate-protein ligase; required along with Lip2 and Lip5 for lipoylation of Lat1p and Kgd2p; similar to E. coli LplA; null mutant displays reduced frequency of mitochondrial genome loss
YEL012W	UBC8		3.1261	Cluster 1	Not applicable	Ubiquitin-conjugating enzyme that regulates gluconeogenesis; negatively regulates gluconeogenesis by mediating the glucose-induced ubiquitination of fructose-1,6-bisphosphatase (FBPase); cytoplasmic enzyme that catalyzes the ubiquitination of histones in vitro
YKL149C	DBR1		3.1254	Cluster 0	Cluster 1	RNA lariat debranching enzyme; catalyzes debranching of lariat introns formed during pre-mRNA splicing; required for efficient Ty1 transposition; knockdown of human homolog Dbr1 rescues toxicity of RNA-binding proteins TDP-43 and FUS which are implicated in amyotrophic lateral sclerosis (ALS), suggests potential therapeutic target for ALS and related TDP-43 proteinopathies
YGR127W			3.12	Cluster 1	Not applicable	Putative protein of unknown function; expression is regulated by Msn2p/Msn4p, indicating a possible role in stress response
YHR137W	ARO9		3.1175	Cluster 0	Cluster 0	Aromatic aminotransferase II; catalyzes the first step of tryptophan, phenylalanine, and tyrosine catabolism
YHR158C	KEL1		3.111	Cluster 0	Cluster 0	Protein required for proper cell fusion and cell morphology; forms a complex with Bud14p and Kel2p that regulates Bnr1p (formin) to affect actin cable assembly, cytokinesis, and polarized growth; functions in a complex with Kel2p to negatively regulate mitotic exit, interacts with Tem1p and Lte1p; localizes to regions of polarized growth; potential Cdc28p substrate
YHR206W	SKN7		3.0917	Cluster 0	Cluster 0	Nuclear response regulator and transcription factor; physically interacts with the Tup1-Cyc8 complex and recruits Tup1p to its targets; part of a branched two-component signaling system; required for optimal induction of heat-shock genes in response to oxidative stress; involved in osmoregulation; relocalizes to the cytosol in response to hypoxia; SKN7 has a paralog, HMS2, that arose from the who…
YGR248W	SOL4		3.0842	Cluster 0	Cluster 0	6-phosphogluconolactonase; protein abundance increases in response to DNA replication stress; SOL4 has a paralog, SOL3, that arose from the whole genome duplication
YMR213W	CEF1	cef1-13	3.0806	Cluster 0	Cluster 0	Essential splicing factor; associated with Prp19p and the spliceosome, contains an N-terminal c-Myb DNA binding motif necessary for cell viability but not for Prp19p association, evolutionarily conserved and homologous to S. pombe Cdc5p
YHL027W	RIM101		3.0779	Cluster 0	Cluster 0	Cys2His2 zinc-finger transcriptional repressor; involved in alkaline responsive gene repression as part of adaptation to alkaline conditions; involved in cell wall assembly; required for alkaline pH-stimulated haploid invasive growth and sporulation; activated by alkaline-dependent proteolytic processing which results in removal of the C-terminal tail; similar to A. nidulans PacC
YIR034C	LYS1		3.0714	Cluster 0	Cluster 0	Saccharopine dehydrogenase (NAD+, L-lysine-forming); catalyzes the conversion of saccharopine to L-lysine, which is the final step in the lysine biosynthesis pathway; also has mRNA binding activity
YPR055W	SEC8	sec8-9	3.0686	Cluster 0	Cluster 0	Essential 121 kDa subunit of the exocyst complex; the exocyst mediates polarized targeting and tethering of post-Golgi secretory vesicles to active sites of exocytosis at the plasma membrane prior to SNARE-mediated fusion; involved in ER and Golgi inheritance in small buds; relocalizes away from bud neck upon DNA replication stress
YLR177W			3.0669	Cluster 0	Cluster 0	Putative protein of unknown function; phosphorylated by Dbf2p-Mob1p in vitro; some strains contain microsatellite polymophisms at this locus; not an essential gene; YLR177W has a paralog, PSP1, that arose from the whole genome duplication
YHL040C	ARN1		3.0657	Cluster 0	Cluster 0	ARN family transporter for siderophore-iron chelates; responsible for uptake of iron bound to ferrirubin, ferrirhodin, and related siderophores; protein increases in abundance and relocalizes to the vacuole upon DNA replication stress
YLR337C	VRP1		3.0626	Cluster 0	Cluster 0	Verprolin, proline-rich actin-associated protein; involved in cytoskeletal organization and cytokinesis; promotes actin nucleation and endocytosis; related to mammalian Wiskott-Aldrich syndrome protein (WASP)-interacting protein (WIP)
YBR293W	VBA2		3.0526	Cluster 1	Not applicable	Permease of basic amino acids in the vacuolar membrane
YHR162W	MPC2		3.0525	Cluster 0	Cluster 0	Highly conserved subunit of the mitochondrial pyruvate carrier; a mitochondrial inner membrane complex comprised of Mpc1p and either Mpc2p or Mpc3p mediates mitochondrial pyruvate uptake; more highly expressed in glucose-containing minimal medium than in lactate-containing medium; MPC2 has a paralog, FMP43, that arose from the whole genome duplication
YLR293C	GSP1	gsp1-P162L	3.042	Cluster 0	Cluster 0	Ran GTPase; GTP binding protein (mammalian Ranp homolog) involved in the maintenance of nuclear organization, RNA processing and transport; regulated by Srm1p, Rna1p, Yrb1p, Yrb2p, Yrp4p, Yrb30p, Cse1p and Kap95p; GSP1 has a paralog, GSP2, that arose from the whole genome duplication
YPR039W			3.0394	Cluster 1	Not applicable	Dubious open reading frame; unlikely to encode a functional protein, based on available experimental and comparative sequence data; partially overlaps the verified non essential genes ERV2/YPR037C and TIP41/YPR040W
YER155C	BEM2		3.0345	Cluster 1	Not applicable	Rho GTPase activating protein (RhoGAP); involved in the control of cytoskeleton organization and cellular morphogenesis; required for bud emergence; potential GAP for Rho4p
YEL026W	SNU13	snu13-L67W	3.0269	Cluster 0	Cluster 0	RNA binding protein; part of U3 snoRNP involved in rRNA processing, part of U4/U6-U5 tri-snRNP involved in mRNA splicing, similar to human 15.5K protein
YDL172C			2.9786	Cluster 1	Not applicable	Dubious open reading frame; unlikely to encode a functional protein, based on available experimental and comparative sequence data
YBR015C	MNN2		2.9639	Cluster 1	Not applicable	Alpha-1,2-mannosyltransferase; responsible for addition of the first alpha-1,2-linked mannose to form the branches on the mannan backbone of oligosaccharides, localizes to an early Golgi compartment
YCL046W			2.9583	Cluster 1	Not applicable	Dubious open reading frame; unlikely to encode a functional protein, based on available experimental and comparative sequence data; partially overlaps the uncharacterized ORF YCL045C
YCR031C	RPS14A		2.9553	Cluster 0	Cluster 0	Protein component of the small (40S) ribosomal subunit; required for ribosome assembly and 20S pre-rRNA processing; mutations confer cryptopleurine resistance; homologous to mammalian ribosomal protein S14 and bacterial S11; RPS14A has a paralog, RPS14B, that arose from the whole genome duplication
YDR276C	PMP3		2.9545	Cluster 1	Not applicable	Small plasma membrane protein; confers resistance to amphotericin B and is a potential target of this common antifungal drug; related to a family of plant polypeptides that are overexpressed under high salt concentration or low temperature; not essential for viability; deletion causes hyperpolarization of the plasma membrane potential
YOR152C			2.9504	Cluster 0	Cluster 0	Putative protein of unknown function; YOR152C is not an essential gene
YNL061W	NOP2	nop2-5	2.9393	Cluster 0	Cluster 0	rRNA m5C methyltransferase; methylates cytosine at position 2870 of 25S rRNA while Rcm1p methylates cytosine at position 2278; contains seven beta-strand methyltransferase motif; essential for processing and maturation of 27S pre-rRNA and large ribosomal subunit biogenesis; localized to the nucleolus; constituent of 66S pre-ribosomal particles; homolog of p120/NSUN1, a human gene upregulated in c…
YDL187C			2.9165	Cluster 1	Not applicable	Dubious open reading frame; unlikely to encode a functional protein, based on available experimental and comparative sequence data
YBR074W	PFF1		2.9149	Cluster 0	Cluster 0	Multi-spanning vacuolar membrane protease; glycosylated transmembrane protein bearing homology to the M28 family of metalloproteases; has a lumenal-facing protease domain; proposed role in vacuole physiology
YBL051C	PIN4		2.9111	Cluster 1	Not applicable	Protein involved in G2/M phase progression and response to DNA damage; interacts with Rad53p; contains an RNA recognition motif, a nuclear localization signal, and several SQ/TQ cluster domains; hyperphosphorylated in response to DNA damage
YHR007C	ERG11	erg11-td	2.9104	Cluster 0	Cluster 0	Lanosterol 14-alpha-demethylase; catalyzes the C-14 demethylation of lanosterol to form 4,4''-dimethyl cholesta-8,14,24-triene-3-beta-ol in the ergosterol biosynthesis pathway; member of the cytochrome P450 family; associated and coordinately regulated with the P450 reductase Ncp1p
YDL008W	APC11	apc11-13	2.893	Cluster 0	Cluster 1	Catalytic core subunit, Anaphase-Promoting Complex/Cyclosome (APC/C); which is a ubiquitin-protein ligase required for degradation of anaphase inhibitors, including mitotic cyclins, during the metaphase/anaphase transition; contains a RING-H2 domain that is required for activity
YKL120W	OAC1		2.8802	Cluster 0	Cluster 0	Mitochondrial inner membrane transporter; transports oxaloacetate, sulfate, thiosulfate, and isopropylmalate; member of the mitochondrial carrier family
YER032W	FIR1		2.8775	Cluster 1	Not applicable	Protein involved in 3' mRNA processing; interacts with Ref2p; APCC(Cdh1) substrate; potential Cdc28p substrate
YHR057C	CPR2		2.8738	Cluster 0	Cluster 0	Peptidyl-prolyl cis-trans isomerase (cyclophilin); catalyzes the cis-trans isomerization of peptide bonds N-terminal to proline residues; has a potential role in the secretory pathway; CPR2 has a paralog, CPR5, that arose from the whole genome duplication; suppresses toxicity of slow-folding human Z-type alpha1-antitrypsin variant associated with liver cirrhosis and emphysema
YDR294C	DPL1		2.8333	Cluster 1	Not applicable	Dihydrosphingosine phosphate lyase; regulates intracellular levels of sphingolipid long-chain base phosphates (LCBPs), degrades phosphorylated long chain bases, prefers C16 dihydrosphingosine-l-phosphate as a substrate
YCR037C	PHO87		2.8181	Cluster 1	Not applicable	Low-affinity inorganic phosphate (Pi) transporter; acts upstream of Pho81p in regulation of the PHO pathway; expression is independent of Pi concentration and Pho4p activity; contains 12 membrane-spanning segments; PHO87 has a paralog, PHO90, that arose from the whole genome duplication
YOR294W	RRS1	rrs1-84	2.8085	Cluster 0	Cluster 0	Essential protein that binds ribosomal protein L11; required for nuclear export of the 60S pre-ribosomal subunit during ribosome biogenesis; localizes to the nucleolus and in foci along nuclear periphery; cooperates with Ebp2p and Mps3p to mediate telomere clustering by binding Sir4p, but is not involved in telomere tethering; mouse homolog shows altered expression in Huntington's disease model m…
YKL005C	BYE1		2.784	Cluster 0	Cluster 0	Negative regulator of transcription elongation; contains a TFIIS-like domain that associates with chromatin and a PHD domain that interacts with H3K4me3; multicopy suppressor of temperature-sensitive ess1 mutations, binds RNA polymerase II large subunit
YMR171C	EAR1		2.775	Cluster 0	Cluster 0	Specificity factor required for Rsp5p-dependent ubiquitination; also required for sorting of specific cargo proteins at the multivesicular body; mRNA is targeted to the bud via the mRNA transport system involving She2p
YBL035C	POL12	pol12-ts	2.774	Cluster 0	Cluster 0	B subunit of DNA polymerase alpha-primase complex; required for initiation of DNA replication during mitotic and premeiotic DNA synthesis; also functions in telomere capping and length regulation
YCR049C			2.7727	Cluster 0	Cluster 0	Dubious open reading frame; unlikely to encode a functional protein, based on available experimental and comparative sequence data
YOR341W	RPA190	rpa190-G728D	2.7498	Cluster 0	Cluster 0	RNA polymerase I largest subunit A190
YOR090C	PTC5		2.745	Cluster 0	Cluster 0	Mitochondrial type 2C protein phosphatase (PP2C); involved in regulation of pyruvate dehydrogenase activity by dephosphorylating the serine 133 of the Pda1p subunit; localizes to the intermembrane space and is imported via the presequence pathway and processed by the inner membrane protease (Imp1p-Imp2p); acts in concert with kinases Pkp1p and Pkp2p and phosphatase Ptc6p
YBL102W	SFT2		2.7363	Cluster 0	Cluster 0	Tetra-spanning membrane protein found mostly in the late Golgi; non-essential; can suppress some sed5 alleles; may be part of the transport machinery, but precise function is unknown; similar to mammalian syntaxin 5
YOR125C	CAT5		2.7334	Cluster 0	Cluster 0	Protein required for ubiquinone (Coenzyme Q) biosynthesis; localizes to the matrix face of the mitochondrial inner membrane in a large complex with ubiquinone biosynthetic enzymes; required for gluconeogenic gene activation
YBR111C	YSA1		2.7243	Cluster 0	Cluster 0	Nudix hydrolase family member with ADP-ribose pyrophosphatase activity; shown to metabolize O-acetyl-ADP-ribose to AMP and acetylated ribose 5'-phosphate
YDR151C	CTH1		2.7125	Cluster 0	Cluster 0	Member of the CCCH zinc finger family; similar to mammalian Tis11 protein, which activates transcription and also has a role in mRNA degradation; may function with Tis11p in iron homeostasis; CTH1 has a paralog, TIS11, that arose from the whole genome duplication
YDR541C			2.709	Cluster 1	Not applicable	Putative dihydrokaempferol 4-reductase
YOR232W	MGE1	mge1-100	2.7022	Cluster 0	Cluster 0	Mitochondrial matrix cochaperone; nucleotide release factor for Ssc1p in protein translocation and folding; also acts as cochaperone for Ssq1p in folding of Fe-S cluster proteins; acts as oxidative sensor to regulate mitochondrial Ssc1p; in presence of oxidative stress, dimeric Mge1p becomes a monomer and unable to regulate Ssc1p function; homolog of E. coli GrpE and human Mge1 (GRPEL1), which al…
YJR045C	SSC1	ssc1-2	2.6997	Cluster 0	Cluster 0	Hsp70 family ATPase; constituent of the import motor component of the Translocase of the Inner Mitochondrial membrane (TIM23 complex); involved in protein translocation and folding; subunit of SceI endonuclease; SSC1 has a paralog, ECM10, that arose from the whole genome duplication
YIL155C	GUT2		2.6993	Cluster 0	Cluster 0	Mitochondrial glycerol-3-phosphate dehydrogenase; expression is repressed by both glucose and cAMP and derepressed by non-fermentable carbon sources in a Snf1p, Rsf1p, Hap2/3/4/5 complex dependent manner
YDR361C	BCP1	bcp1-ts	2.697	Cluster 0	Cluster 0	Essential protein involved in nuclear export of Mss4p; Mss4p is a lipid kinase that generates phosphatidylinositol 4,5-biphosphate and plays a role in actin cytoskeleton organization and vesicular transport
YIL017C	VID28		2.6872	Cluster 0	Cluster 0	GID Complex subunit, serves as adaptor for regulatory subunit Vid24p; protein involved in proteasome-dependent catabolite degradation of fructose-1,6-bisphosphatase (FBPase); localized to the nucleus and the cytoplasm
YKR062W	TFA2	tfa2-45	2.6753	Cluster 0	Cluster 0	TFIIE small subunit; involved in RNA polymerase II transcription initiation
YDR071C	PAA1		2.6633	Cluster 1	Not applicable	Polyamine acetyltransferase; acetylates polyamines (e.g. putrescine, spermidine, spermine) and also aralkylamines (e.g. tryptamine, phenylethylamine); may be involved in transcription and/or DNA replication
YDR519W	FPR2		2.6613	Cluster 0	Cluster 0	Membrane-bound peptidyl-prolyl cis-trans isomerase (PPIase); binds to the drugs FK506 and rapamycin; expression pattern suggests possible involvement in ER protein trafficking; relocalizes from nucleus to vacuole upon DNA replication stress
YLR064W	PER33		2.6329	Cluster 0	Cluster 0	Protein that localizes to the endoplasmic reticulum; also associates with the nuclear pore complex; deletion extends chronological lifespan; highly conserved across species, orthologous to human TMEM33 and paralogous to Pom33p; protein abundance increases in response to DNA replication stress
YIL038C	NOT3		2.6219	Cluster 0	Cluster 0	Subunit of CCR4-NOT global transcriptional regulator; involved intranscription initiation and elongation and in mRNA degradation; conserved lysine in human homolog of Not3p and Not5p is mutated in cancers
YBR058C-A	TSC3	tsc3-2	2.6189	Cluster 0	Cluster 0	Protein that stimulates the activity of serine palmitoyltransferase; involved in sphingolipid biosynthesis; Lcb1p and Lcb2p are the two components of serine palmitoyltransferase
YBR095C	RXT2		2.6163	Cluster 1	Not applicable	Component of the histone deacetylase Rpd3L complex; possibly involved in cell fusion and invasive growth; relocalizes to the cytosol in response to hypoxia
YBR151W	APD1		2.6094	Cluster 1	Not applicable	Protein of unknown function; required for normal localization of actin patches and for normal tolerance of sodium ions and hydrogen peroxide; localizes to both cytoplasm and nucleus
YER010C			2.6086	Cluster 1	Not applicable	Bifunctional HMG aldolase/oxaloacetate decarboxylase; requires divalent metal ions for activity; competitively inhibited by oxalate; forms a ring-shaped homotrimer; similar to members of the prokaryotic RraA family of class II (divalent metal ion dependent) pyruvate aldolases from the meta cleavage pathways of protocatechuate and gallate
YBL079W	NUP170		2.5983	Cluster 1	Not applicable	Subunit of the inner ring of the nuclear pore complex (NPC); contributes to NPC assembly and nucleocytoplasmic transport; both Nup170p and NUP157p are similar to human Nup155p; NUP170 has a paralog, NUP157, that arose from the whole genome duplication
YJR025C	BNA1		2.5903	Cluster 0	Cluster 0	3-hydroxyanthranilic acid dioxygenase; required for the de novo biosynthesis of NAD from tryptophan via kynurenine; expression regulated by Hst1p
YDR278C			2.5786	Cluster 1	Not applicable	Dubious open reading frame; unlikely to encode a functional protein, based on available experimental and comparative sequence data
YDR394W	RPT3	rpt3-1	2.5645	Cluster 0	Cluster 0	ATPase of the 19S regulatory particle of the 26S proteasome; one of ATPases of the regulatory particle; involved in the degradation of ubiquitinated substrates; substrate of N-acetyltransferase B
YBR217W	ATG12		2.5622	Cluster 0	Cluster 0	Ubiquitin-like modifier involved in autophagy and the Cvt pathway; conserved; conjugated to Atg5p to form a complex involved in Atg8p lipidation; Atg5p-Atg12p cojugate also forms a complex with Atg16p; the Atg5-Atg12/Atg16 complex binds to membranes and is essential for autophagosome formation
YOL008W	COQ10		2.5452	Cluster 0	Cluster 0	Coenzyme Q (ubiquinone) binding protein; functions in the delivery of Q<sub>6</sub> to its proper location for electron transport during respiration; START domain protein with homologs in bacteria and eukaryotes
YGR226C			2.5383	Cluster 0	Cluster 0	Dubious open reading frame; unlikely to encode a functional protein, based on available experimental and comparative sequence data; not conserved in closely related Saccharomyces species; overlaps significantly with a verified ORF, AMA1/YGR225W
YBR212W	NGR1		2.5356	Cluster 1	Not applicable	RNA binding protein that negatively regulates growth rate; interacts with the 3' UTR of the mitochondrial porin (POR1) mRNA and enhances its degradation; overexpression impairs mitochondrial function; interacts with Dhh1p to mediate POR1 mRNA decay; expressed in stationary phase
YJL162C	JJJ2		2.5317	Cluster 0	Cluster 0	Protein of unknown function; contains a J-domain, which is a region with homology to the E. coli DnaJ protein
YBR232C			2.5229	Cluster 1	Not applicable	Dubious open reading frame; unlikely to encode a functional protein, based on available experimental and comparative sequence data
YLR298C	YHC1	yhc1-6	2.5072	Cluster 0	Cluster 0	Component of the U1 snRNP complex required for pre-mRNA splicing; putative ortholog of human U1C protein, which is involved in formation of a complex between U1 snRNP and the pre-mRNA 5' splice site
YNR009W	NRM1		2.506	Cluster 0	Cluster 0	Transcriptional co-repressor of MBF-regulated gene expression; Nrm1p associates stably with promoters via MCB binding factor (MBF) to repress transcription upon exit from G1 phase
YDR421W	ARO80		2.4972	Cluster 1	Not applicable	Zinc finger transcriptional activator of the Zn2Cys6 family; activates transcription of aromatic amino acid catabolic genes in the presence of aromatic amino acids
YIL090W	ICE2		2.4967	Cluster 0	Cluster 0	Integral ER membrane protein with type-III transmembrane domains; required for maintenance of ER zinc homeostasis; necessary for efficient targeting of Trm1p tRNA methyltransferase to inner nuclear membrane; mutations cause defects in cortical ER morphology in both the mother and daughter cells
YDR400W	URH1		2.4922	Cluster 1	Not applicable	Uridine nucleosidase (uridine-cytidine N-ribohydrolase); cleaves N-glycosidic bonds in nucleosides; involved in the pyrimidine salvage and nicotinamide riboside salvage pathways
YKL008C	LAC1		2.49	Cluster 0	Cluster 0	Ceramide synthase component; involved in synthesis of ceramide from C26(acyl)-coenzyme A and dihydrosphingosine or phytosphingosine, functionally equivalent to Lag1p; LAC1 has a paralog, LAG1, that arose from the whole genome duplication
YNL097C	PHO23		2.4897	Cluster 1	Not applicable	Component of the Rpd3L histone deacetylase complex; involved in transcriptional regulation of PHO5; affects termination of snoRNAs and cryptic unstable transcripts (CUTs); C-terminus shares significant sequence identity with the human candidate tumor suppressor p33-ING1 and its isoform ING3
YML057W	CMP2		2.4827	Cluster 0	Cluster 0	Calcineurin A; one isoform (the other is Cna1p) of the catalytic subunit of calcineurin, a Ca++/calmodulin-regulated protein phosphatase which regulates Crz1p (a stress-response transcription factor), the other calcineurin subunit is CNB1; regulates the function of Aly1p alpha-arrestin; CMP2 has a paralog, CNA1, that arose from the whole genome duplication
YLR293C	GSP1	gsp1-P162L	2.4723	Cluster 0	Cluster 0	Ran GTPase; GTP binding protein (mammalian Ranp homolog) involved in the maintenance of nuclear organization, RNA processing and transport; regulated by Srm1p, Rna1p, Yrb1p, Yrb2p, Yrp4p, Yrb30p, Cse1p and Kap95p; GSP1 has a paralog, GSP2, that arose from the whole genome duplication
YCL047C	POF1		2.4699	Cluster 1	Not applicable	Nicotinamide mononucleotide-specific adenylyltransferase (NMNAT); catalyzes the conversion of nicotinamide mononucleotide (NMN) to nicotinamide adenine dinucleotide (NAD+); role in the nicotinamide riboside (NR) salvage pathway of NAD+ biosynthesis; involved in NR and NAD+ homeostasis; ATPase involved in protein quality control and filamentation pathways; interacts physically with Kss1p and suppr…
YIL028W			2.4646	Cluster 0	Cluster 0	Dubious open reading frame; unlikely to encode a functional protein, based on available experimental and comparative sequence data
YOL110W	SHR5		2.4477	Cluster 0	Cluster 0	Palmitoyltransferase subunit; this complex adds a palmitoyl lipid moiety to heterolipidated substrates such as Ras1p and Ras2p through a thioester linkage; palmitoylation is required for Ras2p membrane localization; Palmitoyltransferase is composed of Shr5p and Erf2
YDR422C	SIP1		2.4394	Cluster 1	Not applicable	Alternate beta-subunit of the Snf1p kinase complex; may confer substrate specificity; vacuolar protein containing KIS (Kinase-Interacting Sequence) and ASC (Association with Snf1 kinase Complex) domains involved in protein interactions
YDR099W	BMH2		2.4373	Cluster 1	Not applicable	14-3-3 protein, minor isoform; controls proteome at post-transcriptional level, binds proteins and DNA, involved in regulation of many processes including exocytosis, vesicle transport, Ras/MAPK signaling, and rapamycin-sensitive signaling; protein increases in abundance and relative distribution to the nucleus increases upon DNA replication stress; abundance relative to Bmh1p increases during sp…
YBL097W	BRN1	brn1-9	2.431	Cluster 0	Cluster 0	Subunit of the condensin complex; required for chromosome condensation and for clustering of tRNA genes at the nucleolus; may influence multiple aspects of chromosome transmission
YER124C	DSE1		2.421	Cluster 1	Not applicable	Daughter cell-specific protein; may regulate cross-talk between the mating and filamentation pathways; deletion affects cell separation after division and sensitivity to alpha-factor and drugs affecting the cell wall; relocalizes from bud neck to cytoplasm upon DNA replication stress
YCR088W	ABP1		2.4094	Cluster 1	Not applicable	Actin-binding protein of the cortical actin cytoskeleton; important for activation of the Arp2/3 complex that plays a key role actin in cytoskeleton organization; inhibits barbed-end actin filament elongation; phosphorylation within its Proline-Rich Regio, mediated by Cdc28p and Pho85p, protects Abp1p from proteolysis mediated by its own PEST sequences; mammalian homologue of HIP-55 (hematopoieti…
YDR387C			2.3964	Cluster 1	Not applicable	Putative transporter; member of the sugar porter family; YDR387C is not an essential gene
YBL015W	ACH1		2.3747	Cluster 1	Not applicable	Protein with CoA transferase activity; particularly for CoASH transfer from succinyl-CoA to acetate; has minor acetyl-CoA-hydrolase activity; phosphorylated; required for acetate utilization and for diploid pseudohyphal growth
YBR071W			2.3668	Cluster 1	Not applicable	Protein of unknown function found in the cytoplasm and bud neck; mRNA expression may be regulated by the cell cycle and/or cell wall stress; overexpression of YBR071W affects endocytic protein trafficking
YDR293C	SSD1		2.3643	Cluster 1	Not applicable	Translational repressor with a role in polar growth and wall integrity; regulated by Cbk1p phosphorylation to effect bud-specific translational control and localization of specific mRNAs; interacts with TOR pathway components; contains a functional N-terminal nuclear localization sequence and nucleocytoplasmic shuttling appears to be critical to Ssd1p function
YNL336W	COS1		2.3609	Cluster 0	Cluster 0	Protein of unknown function; member of the DUP380 subfamily of conserved, often subtelomerically-encoded proteins
YAR030C			2.3599	Cluster 0	Cluster 0	Dubious open reading frame; unlikely to encode a functional protein, based on available experimental and comparative sequence data; partially overlaps the uncharacterized ORF YAR029W and the verified gene PRM9
YFL048C	EMP47		2.3577	Cluster 1	Not applicable	Integral membrane component of ER-derived COPII-coated vesicles; functionS in ER to Golgi transport; EMP47 has a paralog, EMP46, that arose from the whole genome duplication
YLR022C	SDO1	sdo1-VMA1-ts	2.3536	Cluster 0	Cluster 0	Guanine nucleotide exchange factor (GEF) for Ria1p; essential protein involved in ribosome maturation; with Ria1p, promotes release of Tif6p from 60S ribosomal subunits in the cytoplasm so that they can assemble with 40S subunits to generate mature ribosomes; ortholog of the human protein (SBDS) responsible for autosomal recessive Shwachman-Bodian-Diamond Syndrome; highly conserved across archaea…
YBR240C	THI2		2.3522	Cluster 1	Not applicable	Transcriptional activator of thiamine biosynthetic genes; interacts with regulatory factor Thi3p to control expression of thiamine biosynthetic genes with respect to thiamine availability; acts together with Pdc2p to respond to thiaminediphosphate demand, possibly as related to carbon source availability; zinc finger protein of the Zn(II)2Cys6 type
YCL028W	RNQ1		2.3515	Cluster 1	Not applicable	[PIN(+)] prion; an infectious protein conformation that is generally an ordered protein aggregate
YDR001C	NTH1		2.35	Cluster 1	Not applicable	Neutral trehalase, degrades trehalose; required for thermotolerance and may mediate resistance to other cellular stresses; may be phosphorylated by Cdc28p; inhibited by Dcs1p; NTH1 has a paralog, NTH2, that arose from the whole genome duplication
YJL005W	CYR1	cdc35-1	2.3455	Cluster 0	Cluster 0	Adenylate cyclase; required for cAMP production and cAMP-dependent protein kinase signaling; the cAMP pathway controls a variety of cellular processes, including metabolism, cell cycle, stress response, stationary phase, and sporulation
YDR455C			2.3452	Cluster 1	Not applicable	Dubious open reading frame; unlikely to encode a functional protein, based on available experimental and comparative sequence data; partially overlaps the verified gene YDR456W
YDR241W	BUD26		2.3417	Cluster 1	Not applicable	Dubious open reading frame; unlikely to encode a functional protein, based on available experimental and comparative sequence data; not conserved in closely related Saccharomyces species; 1% of ORF overlaps the verified gene SNU56; diploid mutant displays a weak budding pattern phenotype in a systematic assay
YGL016W	KAP122		2.333	Cluster 0	Cluster 0	Karyopherin beta; responsible for import of the Toa1p-Toa2p complex into the nucleus; binds to nucleoporins Nup1p and Nup2p; may play a role in regulation of pleiotropic drug resistance
YCL025C	AGP1		2.3201	Cluster 1	Not applicable	Low-affinity amino acid permease with broad substrate range; involved in uptake of asparagine, glutamine, and other amino acids; expression regulated by SPS plasma membrane amino acid sensor system (Ssy1p-Ptr3p-Ssy5p); AGP1 has a paralog, GNP1, that arose from the whole genome duplication
YDR373W	FRQ1	frq1-1	2.3166	Cluster 0	Cluster 0	N-myristoylated calcium-binding protein; may have a role in intracellular signaling through its regulation of the phosphatidylinositol 4-kinase Pik1p; member of the recoverin/frequenin branch of the EF-hand superfamily
YOR213C	SAS5		2.3111	Cluster 1	Not applicable	Subunit of the SAS complex (Sas2p, Sas4p, Sas5p); acetylates free histones and nucleosomes and regulates transcriptional silencing; stimulates Sas2p HAT activity
YDL074C	BRE1		2.3034	Cluster 1	Not applicable	E3 ubiquitin ligase; forms heterodimer with Rad6p to regulate K63 polyubiquitination in response to oxidative stress and to monoubiquinate histone H2B-K123, which is required for the subsequent methylation of histone H3-K4 and H3-K79; required for DSBR, transcription, silencing, and checkpoint control; interacts with RNA-binding protein Npl3p, linking histone ubiquitination to mRNA processing; Br…
YFL008W	SMC1	smc1-259	2.3025	Cluster 0	Cluster 0	Subunit of the multiprotein cohesin complex; essential protein involved in chromosome segregation and in double-strand DNA break repair; SMC chromosomal ATPase family member, binds DNA with a preference for DNA with secondary structure
YER020W	GPA2		2.2997	Cluster 0	Cluster 0	Nucleotide binding alpha subunit of the heterotrimeric G protein; interacts with the receptor Gpr1p, has signaling role in response to nutrients; required for the recruitment of Ras-GTP at the plasma membrane and in the nucleus
YDR482C	CWC21		2.2985	Cluster 0	Cluster 0	Protein involved in RNA splicing by the spliceosome; component of a complex containing Cef1p; interacts genetically with ISY1 and BUD13; may bind RNA; has similarity to S. pombe Cwf21p
YHR107C	CDC12	cdc12-td	2.2917	Cluster 0	Cluster 0	Component of the septin ring that is required for cytokinesis; septins are GTP-binding proteins that assemble into rod-like hetero-oligomers that can associate with other rods to form filaments; septin rings at the mother-bud neck act as scaffolds for recruiting cell division factors and as barriers to prevent diffusion of specific proteins between mother and daughter cells
YDR143C	SAN1		2.2916	Cluster 1	Not applicable	Ubiquitin-protein ligase; involved in proteasome-dependent degradation of aberrant nuclear proteins; targets substrates with regions of exposed hydrophobicity containing 5 or more contiguous hydrophobic residues; contains intrinsically disordered regions that contribute to substrate recognition; prefers a window of exposed hydrophobicity that causes a particular level of protein insolubility, sug…
YDR214W	AHA1		2.2903	Cluster 1	Not applicable	Co-chaperone that binds Hsp82p and activates its ATPase activity; plays a role in determining prion variants; similar to Hch1p; expression is regulated by stresses such as heat shock; protein abundance increases in response to DNA replication stress
YMR204C	INP1		2.2783	Cluster 1	Not applicable	Peripheral membrane protein of peroxisomes; involved in peroxisomal inheritance; recruitment to peroxisomes is mediated by interaction with Pex3p at the peroxisomal membrane
YDL194W	SNF3		2.2781	Cluster 1	Not applicable	Plasma membrane low glucose sensor, regulates glucose transport; contains 12 predicted transmembrane segments and a long C-terminal tail required for induction of hexose transporters; also senses fructose and mannose; SNF3 has a paralog, RGT2, that arose from the whole genome duplication
YPL219W	PCL8		2.278	Cluster 1	Not applicable	Cyclin; interacts with Pho85p cyclin-dependent kinase (Cdk) to phosphorylate and regulate glycogen synthase, also activates Pho85p for Glc8p phosphorylation; PCL8 has a paralog, PCL10, that arose from the whole genome duplication
YDL109C			2.277	Cluster 1	Not applicable	Putative lipase; involved in lipid metabolism; not an essential gene; YDL109C has a paralog, ROG1, that arose from the whole genome duplication
YDR475C	JIP4		2.2757	Cluster 1	Not applicable	Protein of unknown function; previously annotated as two separate ORFs, YDR474C and YDR475C, which were merged as a result of corrections to the systematic reference sequence; JIP4 has a paralog, YOR019W, that arose from the whole genome duplication
YGR286C	BIO2		2.2707	Cluster 0	Cluster 0	Biotin synthase; catalyzes the conversion of dethiobiotin to biotin, which is the last step of the biotin biosynthesis pathway; complements E. coli bioB mutant
YGR238C	KEL2		2.265	Cluster 0	Cluster 0	Protein that negatively regulates mitotic exit; forms a complex with Kel1p and Bud14p that regulates Bnr1p (formin) to affect actin cable assembly, cytokinesis, and polarized growth; functions in a complex with Kel1p, interacts with Tem1p and Lte1p; localizes to regions of polarized growth; potential Cdc28p substrate
YHR138C			2.2595	Cluster 0	Cluster 0	Protein of unknown function; similar to Pbi2p; double null mutant lacking Pbi2p and Yhr138cp exhibits highly fragmented vacuoles; protein abundance increases in response to DNA replication stress
YDL052C	SLC1		2.2576	Cluster 1	Not applicable	1-acyl-sn-glycerol-3-phosphate acyltransferase; catalyzes the acylation of lysophosphatidic acid to form phosphatidic acid, a key intermediate in lipid metabolism; enzymatic activity detected in lipid particles and microsomes
YIL115C	NUP159	nup159-1	2.2508	Cluster 0	Cluster 0	FG-nucleoporin component of central core of the nuclear pore complex; also part of the nuclear pore complex (NPC) cytoplasmic filaments; contributes directly to nucleocytoplasmic transport; regulates ADP release from the ATP-dependent RNA helicase Dbp5p; forms a stable association with Nup82p, Gle2p and two other FG-nucleoporins (Nsp1p and Nup116p)
YBL032W	HEK2		2.2487	Cluster 1	Not applicable	RNA binding protein involved in asymmetric localization of ASH1 mRNA; represses translation of ASH1 mRNA, an effect reversed by Yck1p-dependent phosphoryation; regulates telomere position effect and length; similarity to hnRNP-K
YDR100W	TVP15		2.2442	Cluster 1	Not applicable	Integral membrane protein; localized to late Golgi vesicles along with the v-SNARE Tlg2p
YBR084W	MIS1		2.2406	Cluster 1	Not applicable	Mitochondrial C1-tetrahydrofolate synthase; involved in interconversion between different oxidation states of tetrahydrofolate (THF); provides activities of formyl-THF synthetase, methenyl-THF cyclohydrolase, and methylene-THF dehydrogenase
YER177W	BMH1		2.2376	Cluster 1	Not applicable	14-3-3 protein, major isoform; controls proteome at post-transcriptional level, binds proteins and DNA, involved in regulation of exocytosis, vesicle transport, Ras/MAPK and rapamycin-sensitive signaling, aggresome formation, spindle position checkpoint; protein increases in abundance and relative distribution to the nucleus increases upon DNA replication stress; antiapoptotic gene similar to hum…
YER006W	NUG1	nug1-2	2.2358	Cluster 0	Cluster 0	GTPase that associates with nuclear 60S pre-ribosomes; required for export of 60S ribosomal subunits from the nucleus
YLL019C	KNS1		2.2318	Cluster 0	Cluster 0	Protein kinase involved in negative regulation of PolIII transcription; effector kinase of the TOR signaling pathway and phosphorylates Rpc53p to regulate ribosome and tRNA biosynthesis; member of the LAMMER family of protein kinases, which are serine/threonine kinases also capable of phosphorylating tyrosine residues; capable of autophosphorylation
YJL150W			2.221	Cluster 0	Cluster 0	Dubious open reading frame; unlikely to encode a functional protein, based on available experimental and comparative sequence data
YBR108W	AIM3		2.2172	Cluster 1	Not applicable	Protein that inhibits barbed-end actin filament elongation; interacts with Rvs167p; null mutant is viable and displays elevated frequency of mitochondrial genome loss
YDL125C	HNT1		2.2172	Cluster 0	Cluster 0	Adenosine 5'-monophosphoramidase; interacts physically and genetically with Kin28p, a CDK and TFIIK subunit, and genetically with CAK1; member of the histidine triad (HIT) superfamily of nucleotide-binding proteins and similar to Hint; protein abundance increases in response to DNA replication stress
YLL036C	PRP19	prp19-1	2.2076	Cluster 0	Cluster 0	Splicing factor associated with the spliceosome; contains a U-box, a motif found in a class of ubiquitin ligases, and a WD40 domain; relocalizes to the cytosol in response to hypoxia
YDR372C	VPS74		2.1988	Cluster 1	Not applicable	Golgi phosphatidylinositol-4-kinase effector and PtdIns4P sensor; interacts with the cytosolic domains of cis and medial glycosyltransferases, and in the PtdIns4P-bound state mediates the targeting of these enzymes to the Golgi; interacts with the catalytic domain of Sac1p, the major cellular PtdIns4P phosphatase, to direct dephosphosphorylation of the Golgi pool of PtdIns4P; tetramerization requ…
YFR025C	HIS2		2.1904	Cluster 0	Cluster 0	Histidinolphosphatase; catalyzes the eighth step in histidine biosynthesis; mutations cause histidine auxotrophy and sensitivity to Cu, Co, and Ni salts; transcription is regulated by general amino acid control
YNL021W	HDA1		2.1889	Cluster 0	Cluster 0	Putative catalytic subunit of a class II histone deacetylase complex; role in azole resistance via Hsp90p, and in the heat shock response; Hda1p interacts with the Hda2p-Hda3p subcomplex to form an active tetramer; deletion increases histone H2B, H3 and H4 acetylation; other members of the HDA1 histone deacetylase complex are Hda2p and Hda3p
YKL032C	IXR1		2.186	Cluster 0	Cluster 0	Transcriptional repressor that regulates hypoxic genes during normoxia; involved in the aerobic repression of genes such as COX5b, TIR1, and HEM13; binds DNA intrastrand cross-links formed by cisplatin; HMG (high mobility group box) domain containing protein which binds and bends cisplatin-modified DNA, blocking excision repair; IXR1 has a paralog, ABF2, that arose from the whole genome duplicati…
YDR505C	PSP1		2.1813	Cluster 1	Not applicable	Asn and gln rich protein of unknown function; high-copy suppressor of POL1 (DNA polymerase alpha) and partial suppressor of CDC2 (polymerase delta) and CDC6 (pre-RC loading factor) mutations; overexpression results in growth inhibition; PSP1 has a paralog, YLR177W, that arose from the whole genome duplication
YER149C	PEA2		2.1799	Cluster 1	Not applicable	Coiled-coil 12S polarisome subunit; required for polarity establishment, apical bud growth, shmoo formation, filamentous differentiation; involved in Bni1p localization at sites of polarized growth, controlling polarized assembly of actin cables; role in apical growth affects diploid-specific bipolar bud site selection; retains Slt2p at bud tip to regulate ER inheritance; role in Ca2+ influx, cel…
YER132C	PMD1		2.1668	Cluster 0	Cluster 0	Protein with an N-terminal kelch-like domain; putative negative regulator of early meiotic gene expression; required, with Mds3p, for growth under alkaline conditions; PMD1 has a paralog, MDS3, that arose from the whole genome duplication
YDL173W	PAR32		2.1667	Cluster 1	Not applicable	Putative protein of unknown function; hyperphosphorylated upon rapamycin treatment in a Tap42p-dependent manner; green fluorescent protein (GFP)-fusion protein localizes to the cytoplasm; PAR32 is not an essential gene
YML038C	YMD8		2.1658	Cluster 0	Cluster 0	Putative nucleotide sugar transporter; has similarity to Vrg4p
YCL035C	GRX1		2.1647	Cluster 1	Not applicable	Glutathione-dependent disulfide oxidoreductase; hydroperoxide and superoxide-radical responsive, heat-stable, with active site cysteine pair; protects cells from oxidative damage; GRX1 has a paralog, GRX2, that arose from the whole genome duplication; protein abundance increases in response to DNA replication stress
YGL112C	TAF6	taf6-ts	2.1641	Cluster 0	Cluster 0	Subunit (60 kDa) of TFIID and SAGA complexes; involved in transcription initiation of RNA polymerase II and in chromatin modification, similar to histone H4; relocalizes to the cytosol in response to hypoxia
YBL048W	RRT1		2.1568	Cluster 1	Not applicable	Protein of unknown function; identified in a screen for mutants with increased levels of rDNA transcription; dubious open reading frame unlikely to encode a protein, based on experimental and comparative sequence data
YOR184W	SER1		2.1564	Cluster 0	Cluster 0	3-phosphoserine aminotransferase; catalyzes the formation of phosphoserine from 3-phosphohydroxypyruvate, required for serine and glycine biosynthesis; regulated by the general control of amino acid biosynthesis mediated by Gcn4p; protein abundance increases in response to DNA replication stress
YLR394W	CST9		2.1563	Cluster 0	Cluster 0	SUMO E3 ligase; required for synaptonemal complex formation; localizes to synapsis initiation sites on meiotic chromosomes; potential Cdc28p substrate
YCR082W	AHC2		2.1545	Cluster 1	Not applicable	Component of the ADA histone acetyltransferase complex; Ach2p and Ach1p are unique to the ADA complex and not shared with the related SAGA and SLIK complexes; may tether Ach1p to the complex
YBL024W	NCL1		2.1537	Cluster 1	Not applicable	S-adenosyl-L-methionine-dependent tRNA: m5C-methyltransferase; methylates cytosine to m5C at several positions in tRNAs and intron-containing pre-tRNAs; increases proportion of tRNALeu(CAA) with m5C at wobble position in response to hydrogen peroxide, causing selective translation of mRNA from genes enriched in TTG codon; loss of NCL1 confers hypersensitivity to oxidative stress; similar to Nop2p…
YOR193W	PEX27		2.1406	Cluster 1	Not applicable	Peripheral peroxisomal membrane protein; involved in controlling peroxisome size and number, interacts with Pex25p; PEX27 has a paralog, PEX25, that arose from the whole genome duplication
YGR003W	CUL3		2.1401	Cluster 0	Cluster 0	Ubiquitin-protein ligase; forms a complex with Elc1p that polyubiquitylates monoubiquitylated RNA polymerase II to trigger its proteolysis; cullin family member with similarity to Cdc53p and human CUL3
YER079W			2.1379	Cluster 1	Not applicable	Putative protein of unknown function
YDR185C	UPS3		2.1281	Cluster 1	Not applicable	Mitochondrial protein of unknown function; similar to Ups1p and Ups2p which are involved in regulation of mitochondrial cardiolipin and phosphatidylethanolamine levels; null is viable but interacts synthetically with ups1 and ups2 mutations; UPS3 has a paralog, UPS2, that arose from the whole genome duplication
YLR298C	YHC1	yhc1-8	2.1189	Cluster 0	Cluster 0	Component of the U1 snRNP complex required for pre-mRNA splicing; putative ortholog of human U1C protein, which is involved in formation of a complex between U1 snRNP and the pre-mRNA 5' splice site
YAR031W	PRM9		2.1168	Cluster 0	Cluster 0	Pheromone-regulated protein; contains 3 predicted transmembrane segments and an FF sequence, a motif involved in COPII binding; member of DUP240 gene family; PRM9 has a paralog, PRM8, that arose from a segmental duplication
YER038W-A			2.1141	Cluster 0	Cluster 0	Mitochondrial protein of unknown function; almost completely overlaps ORF HVG1/YER039C
YOL108C	INO4		2.1068	Cluster 0	Cluster 0	Transcription factor involved in phospholipid synthesis; required for derepression of inositol-choline-regulated genes involved in phospholipid synthesis; forms a complex, with Ino2p, that binds the inositol-choline-responsive element through a basic helix-loop-helix domain
YOR157C	PUP1	pup1-1	2.0952	Cluster 0	Cluster 0	Beta 2 subunit of the 20S proteasome; endopeptidase with trypsin-like activity that cleaves after basic residues; synthesized as a proprotein before being proteolytically processed for assembly into 20S particle; human homolog is subunit Z
YDR403W	DIT1		2.0931	Cluster 1	Not applicable	Sporulation-specific enzyme required for spore wall maturation; involved in the production of a soluble LL-dityrosine-containing precursor of the spore wall; transcripts accumulate at the time of prospore enclosure
YPR121W	THI22		2.0928	Cluster 1	Not applicable	Protein with similarity to hydroxymethylpyrimidine phosphate kinases; member of a gene family with THI20 and THI21; not required for thiamine biosynthesis
YHR107C	CDC12	cdc12-1	2.0926	Cluster 0	Cluster 0	Component of the septin ring that is required for cytokinesis; septins are GTP-binding proteins that assemble into rod-like hetero-oligomers that can associate with other rods to form filaments; septin rings at the mother-bud neck act as scaffolds for recruiting cell division factors and as barriers to prevent diffusion of specific proteins between mother and daughter cells
YGR059W	SPR3		2.0924	Cluster 0	Cluster 0	Sporulation-specific homolog of the CDC3/10/11/12 family of genes; septin protein involved in sporulation; regulated by ABFI; the yeast CDC3/10/11/12 family is a family of bud neck microfilament genes
YJL168C	SET2		2.0916	Cluster 0	Cluster 0	Histone methyltransferase with a role in transcriptional elongation; methylates H3 lysine 36 (H3K36), which suppresses incorporation of acetylated histones and signals for the deacetylation of these histones within transcribed genes; associates with the C-terminal domain(CTD) of Rpo21p; H3K36me3 (trimethylation) requires Spt6p, proline 38 on H3, CTD of Rpo21p, Ctk1p, and C-terminal SRI domain of …
YDR092W	UBC13		2.0721	Cluster 0	Cluster 0	E2 ubiquitin-conjugating enzyme; involved in the error-free DNA postreplication repair pathway; interacts with Mms2p to assemble ubiquitin chains at the Ub Lys-63 residue; DNA damage triggers redistribution from the cytoplasm to the nucleus
YER175C	TMT1		2.0688	Cluster 1	Not applicable	Trans-aconitate methyltransferase; cytosolic enzyme that catalyzes the methyl esterification of 3-isopropylmalate, an intermediate of the leucine biosynthetic pathway, and trans-aconitate, which inhibits the citric acid cycle
YAL013W	DEP1		2.0652	Cluster 1	Not applicable	Component of the Rpd3L histone deacetylase complex; required for diauxic shift-induced histone H2B deposition onto rDNA genes; transcriptional modulator involved in regulation of structural phospholipid biosynthesis genes and metabolically unrelated genes, as well as maintenance of telomeres, mating efficiency, and sporulation
YBR060C	ORC2	orc2-1	2.065	Cluster 0	Cluster 0	Subunit of the origin recognition complex (ORC); ORC directs DNA replication by binding to replication origins and is also involved in transcriptional silencing; interacts with Spp1p and with trimethylated histone H3; phosphorylated by Cdc28p
YDR130C	FIN1		2.0613	Cluster 1	Not applicable	Spindle pole body-related intermediate filament protein; forms cell cycle-specific filaments between spindle pole bodies in dividing cells; localizes to poles and microtubules of spindle during anaphase and contributes to spindle stability; involved in Glc7p localization and regulation; relative distribution to the nucleus increases upon DNA replication stress
YMR275C	BUL1		2.0529	Cluster 1	Not applicable	Ubiquitin-binding component of the Rsp5p E3-ubiquitin ligase complex; disruption causes temperature-sensitive growth, overexpression causes missorting of amino acid permeases; BUL1 has a paralog, BUL2, that arose from the whole genome duplication
YER046W	SPO73		2.0527	Cluster 1	Not applicable	Meiosis-specific protein of unknown function; required for spore wall formation during sporulation; dispensible for both nuclear divisions during meiosis
YDL169C	UGX2		2.0503	Cluster 1	Not applicable	Protein of unknown function; transcript accumulates in response to any combination of stress conditions
YOR240W			2.0494	Cluster 1	Not applicable	Merged open reading frame; does not encode a discrete protein; YOR240W was originally annotated as an independent ORF, but was later demonstrated to be part of an adjacent ORF, YOR239W, via a +1 translational frameshift
YFL020C	PAU5		2.0477	Cluster 1	Not applicable	Member of the seripauperin multigene family; encoded mainly in subtelomeric regions; induced during alcoholic fermentation; induced by low temperature and also by anaerobic conditions; negatively regulated by oxygen and repressed by heme
YDR249C			2.0475	Cluster 1	Not applicable	Putative protein of unknown function
YCL013W			2.0447	Cluster 0	Cluster 0	Deleted ORF; originally included in genome annotation but deleted due to sequence correction
YPR189W	SKI3		2.0414	Cluster 0	Cluster 0	Ski complex component and TPR protein; mediates 3'-5' RNA degradation by the cytoplasmic exosome; null mutants have superkiller phenotype of increased viral dsRNAs and are synthetic lethal with mutations in 5'-3' mRNA decay; mutations in the human ortholog, TTC37, causes Syndromic diarrhea/Trichohepatoenteric (SD/THE) syndrome
YDL215C	GDH2		2.0374	Cluster 1	Not applicable	NAD(+)-dependent glutamate dehydrogenase; degrades glutamate to ammonia and alpha-ketoglutarate; expression sensitive to nitrogen catabolite repression and intracellular ammonia levels; genetically interacts with GDH3 by suppressing stress-induced apoptosis
YLL051C	FRE6		2.0369	Cluster 0	Cluster 0	Putative ferric reductase with similarity to Fre2p; expression induced by low iron levels
YDL171C	GLT1		2.0365	Cluster 1	Not applicable	NAD(+)-dependent glutamate synthase (GOGAT); synthesizes glutamate from glutamine and alpha-ketoglutarate; with Gln1p, forms the secondary pathway for glutamate biosynthesis from ammonia; expression regulated by nitrogen source; assembles into filaments as cells approach stationary phase and under cytosolic acidification and starvation conditions
YDR534C	FIT1		2.0336	Cluster 0	Cluster 0	Mannoprotein that is incorporated into the cell wall; incorporated via a glycosylphosphatidylinositol (GPI) anchor; involved in the retention of siderophore-iron in the cell wall
YBR129C	OPY1		2.0332	Cluster 1	Not applicable	Protein of unknown function; overproduction blocks cell cycle arrest in the presence of mating pheromone; the authentic, non-tagged protein is detected in highly purified mitochondria in high-throughput studies
YNL227C	JJJ1		2.0322	Cluster 0	Cluster 0	Co-chaperone that stimulates the ATPase activity of Ssa1p; required for a late step of ribosome biogenesis; associated with the cytosolic large ribosomal subunit; contains a J-domain; mutation causes defects in fluid-phase endocytosis
YLL046C	RNP1		2.0307	Cluster 1	Not applicable	Ribonucleoprotein that contains two RNA recognition motifs (RRM); RNP1 has a paralog, SBP1, that arose from the whole genome duplication
YOR090C	PTC5		2.0223	Cluster 0	Cluster 0	Mitochondrial type 2C protein phosphatase (PP2C); involved in regulation of pyruvate dehydrogenase activity by dephosphorylating the serine 133 of the Pda1p subunit; localizes to the intermembrane space and is imported via the presequence pathway and processed by the inner membrane protease (Imp1p-Imp2p); acts in concert with kinases Pkp1p and Pkp2p and phosphatase Ptc6p
YGL163C	RAD54		2.0182	Cluster 0	Cluster 0	DNA-dependent ATPase that stimulates strand exchange; modifies the topology of double-stranded DNA; involved in the recombinational repair of double-strand breaks in DNA during vegetative growth and meiosis; member of the SWI/SNF family of DNA translocases; forms nuclear foci upon DNA replication stress
YFL008W	SMC1	smc1-2	2.0173	Cluster 0	Cluster 0	Subunit of the multiprotein cohesin complex; essential protein involved in chromosome segregation and in double-strand DNA break repair; SMC chromosomal ATPase family member, binds DNA with a preference for DNA with secondary structure
YDR213W	UPC2		2.0168	Cluster 1	Not applicable	Sterol regulatory element binding protein; induces transcription of sterol biosynthetic genes and of DAN/TIR gene products; relocates from intracellular membranes to perinuclear foci on sterol depletion; UPC2 has a paralog, ECM22, that arose from the whole genome duplication
YFL051C			2.0075	Cluster 1	Not applicable	Putative protein of unknown function; YFL051C is not an essential gene
YBR207W	FTH1		2.005	Cluster 1	Not applicable	Putative high affinity iron transporter; involved in transport of intravacuolar stores of iron; forms complex with Fet5p; expression is regulated by iron; proposed to play indirect role in endocytosis; protein abundance increases in response to DNA replication stress
YLR421C	RPN13		2.0006	Cluster 0	Cluster 0	Subunit of the 19S regulatory particle of the 26S proteasome lid; acts as a ubiquitin receptor for the proteasome; null mutants accumulate ubiquitinated Gcn4p and display decreased 26S proteasome stability; protein abundance increases in response to DNA replication stress
YIR022W	SEC11	sec11-2	1.9974	Cluster 0	Cluster 0	18kDa catalytic subunit of the Signal Peptidase Complex (SPC); the Signal Peptidase Complex cleaves the signal sequence of proteins targeted to the endoplasmic reticulum; other members are Spc1p, Spc2p, Spc3p, and Sec11p
YIL042C	PKP1		1.997	Cluster 0	Cluster 0	Mitochondrial protein kinase; involved in negative regulation of pyruvate dehydrogenase complex activity by phosphorylating the ser-133 residue of the Pda1p subunit; acts in concert with kinase Pkp2p and phosphatases Ptc5p and Ptc6p
YDL170W	UGA3		1.9951	Cluster 1	Not applicable	Transcriptional activator for GABA-dependent induction of GABA genes; binds to DNA elements found in the promoters of target genes and increases their expression in the presence of GABA (gamma-aminobutyrate); zinc finger transcription factor of the Zn(2)-Cys(6) binuclear cluster domain type; localized to the nucleus; examples of GABA genes include UGA1, UGA2, and UGA4
YHR139C	SPS100		1.9947	Cluster 0	Cluster 0	Protein required for spore wall maturation; expressed during sporulation; may be a component of the spore wall; expression also induced in cells treated with the mycotoxin patulin; SPS100 has a paralog, YGP1, that arose from the whole genome duplication
YNL058C			1.9932	Cluster 1	Not applicable	Putative protein of unknown function; green fluorescent protein (GFP)-fusion protein localizes to vacuole; not an essential gene; YNL058C has a paralog, PRM5, that arose from the whole genome duplication
YER065C	ICL1		1.9913	Cluster 1	Not applicable	Isocitrate lyase; catalyzes the formation of succinate and glyoxylate from isocitrate, a key reaction of the glyoxylate cycle; expression of ICL1 is induced by growth on ethanol and repressed by growth on glucose
YOL079W			1.99	Cluster 1	Not applicable	Dubious open reading frame; unlikely to encode a functional protein, based on available experimental and comparative sequence data
YBR099C			1.9882	Cluster 1	Not applicable	Dubious open reading frame; unlikely to encode a functional protein, based on available experimental and comparative sequence data; completely overlaps the verified gene MMS4
YJL053W	PEP8		1.9875	Cluster 0	Cluster 0	Vacuolar protein component of the retromer; forms part of the multimeric membrane-associated retromer complex involved in vacuolar protein sorting along with Vps35p, Vps29p, Vps17p, and Vps5p; essential for endosome-to-Golgi retrograde protein transport; interacts with Ypt7p; protein abundance increases in response to DNA replication stress
YER108C			1.9847	Cluster 1	Not applicable	Merged ORF; YER108C has been merged into YER109C because it has been demonstrated that they correspond to a mutated FLO8 gene with an A to G transition at position 431 in strain S288C, changing amino acid 144 from a Trp to a stop
YOL105C	WSC3		1.9818	Cluster 0	Cluster 0	Sensor-transducer of the stress-activated PKC1-MPK1 signaling pathway; involved in maintenance of cell wall integrity; involved in response to heat shock and other stressors; regulates 1,3-beta-glucan synthesis; WSC3 has a paralog, WSC2, that arose from the whole genome duplication
YDR517W	GRH1		1.9765	Cluster 0	Cluster 0	Acetylated cis-Golgi protein, involved in ER to Golgi transport; homolog of human GRASP65; forms a complex with the coiled-coil protein Bug1p; mutants are compromised for the fusion of ER-derived vesicles with Golgi membranes; protein abundance increases in response to DNA replication stress
YLR343W	GAS2		1.9764	Cluster 0	Cluster 0	1,3-beta-glucanosyltransferase; involved with Gas4p in spore wall assembly; has similarity to Gas1p
YLR178C	TFS1		1.9726	Cluster 0	Cluster 0	Inhibitor of carboxypeptidase Y (Prc1p), and Ras GAP (Ira2p); phosphatidylethanolamine-binding protein (PEBP) family member and ortholog of hPEBP1/RKIP, a natural metastasis suppressor; targets to vacuolar membranes during stationary phase; acetylated by NatB N-terminal acetyltransferase; protein abundance increases in response to DNA replication stress
YCL002C			1.9699	Cluster 1	Not applicable	Putative protein of unknown function; YCL002C is not an essential gene
YEL034W	HYP2	hyp2-2	1.9688	Cluster 0	Cluster 0	Translation elongation factor eIF-5A; required for translation of proteins containing polyproline stretches, including Bni1p, and this leads to a requirement for mating projection formation; structural homolog of bacterial EF-P; undergoes an essential hypusination modification; HYP2 has a paralog, ANB1, that arose from the whole genome duplication
YDL110C	TMA17		1.967	Cluster 1	Not applicable	ATPase dedicated chaperone that adapts proteasome assembly to stress; Tma17p is induced upon stress; interacts with Rpt6p to assist its pairing to Rpt3p and early steps in proteasome biogenesis; associates with ribosomes; heterozygous deletion demonstrated increases in chromosome instability in a rad9 deletion background; protein abundance is decreased upon intracellular iron depletion
YCR021C	HSP30		1.9631	Cluster 1	Not applicable	Negative regulator of the H(+)-ATPase Pma1p; stress-responsive protein; hydrophobic plasma membrane localized; induced by heat shock, ethanol treatment, weak organic acid, glucose limitation, and entry into stationary phase
YER113C	TMN3		1.962	Cluster 1	Not applicable	Protein with a role in cellular adhesion and filamentous growth; similar to Emp70p and Tmn2p; member of Transmembrane Nine family with 9 transmembrane segments; localizes to Golgi; induced by 8-methoxypsoralen plus UVA irradiation
YIL101C	XBP1		1.9585	Cluster 0	Cluster 0	Transcriptional repressor; binds to promoter sequences of the cyclin genes, CYS3, and SMF2; expression is induced by stress or starvation during mitosis, and late in meiosis; member of the Swi4p/Mbp1p family; potential Cdc28p substrate; relative distribution to the nucleus increases upon DNA replication stress
YPR179C	HDA3		1.9564	Cluster 1	Not applicable	Subunit of the HDA1 histone deacetylase complex; possibly tetrameric trichostatin A-sensitive class II histone deacetylase complex contains Hda1p homodimer and an Hda2p-Hda3p heterodimer; required for the activity of the complex; relocalizes to the cytosol in response to hypoxia; similar to Hda2p
YOR135C	IRC14		1.9563	Cluster 1	Not applicable	Dubious open reading frame; unlikely to encode a functional protein, based on available experimental and comparative sequence data; partially overlaps the verified gene YOR136W; null mutant displays increased levels of spontaneous Rad52 foci
YBR119W	MUD1		1.9474	Cluster 1	Not applicable	U1 snRNP A protein; homolog of human U1-A; involved in nuclear mRNA splicing
YAL027W	SAW1		1.9472	Cluster 1	Not applicable	5'- and 3'-flap DNA binding protein; recruits Rad1p-Rad10p to single-strand annealing intermediates with 3' non-homologous tails for removal during double-strand break repair; complexes with Rad1p-Rad10p and stimulates its endonuclease activity; green fluorescent protein (GFP)-fusion protein localizes to the nucleus
YLR079W	SIC1		1.9442	Cluster 0	Cluster 0	Cyclin-dependent kinase inhibitor (CKI); inhibitor of Cdc28-Clb kinase complexes that controls G1/S phase transition, preventing premature S phase and ensuring genomic integrity; phosphorylated by Clb5/6-Cdk1 and Cln1/2-Cdk1 kinase which regulate timing of Sic1p degradation; phosphorylation targets Sic1p for SCF(CDC4)-dependent turnover; functional homolog of mammalian Kip1
YJL093C	TOK1		1.9441	Cluster 0	Cluster 0	Outward-rectifier potassium channel of the plasma membrane; has two pore domains in tandem, each of which forms a functional channel permeable to potassium; carboxy tail functions to prevent inner gate closures; target of K1 toxin
YBR198C	TAF5	taf5-15	1.9434	Cluster 0	Cluster 0	Subunit (90 kDa) of TFIID and SAGA complexes; involved in RNA polymerase II transcription initiation and in chromatin modification
YEL034W	HYP2	hyp2-ts	1.9395	Cluster 0	Cluster 0	Translation elongation factor eIF-5A; required for translation of proteins containing polyproline stretches, including Bni1p, and this leads to a requirement for mating projection formation; structural homolog of bacterial EF-P; undergoes an essential hypusination modification; HYP2 has a paralog, ANB1, that arose from the whole genome duplication
YEL025C			1.9355	Cluster 1	Not applicable	Putative protein of unknown function; green fluorescent protein (GFP)-fusion protein localizes to both the cytoplasm and the nucleus
YDL155W	CLB3		1.9319	Cluster 1	Not applicable	B-type cyclin involved in cell cycle progression; activates Cdc28p to promote the G2/M transition; may be involved in DNA replication and spindle assembly; accumulates during S phase and G2, then targeted for ubiquitin-mediated degradation; relative distribution to the nucleus increases upon DNA replication stress; CLB3 has a paralog, CLB4, that arose from the whole genome duplication
YDR411C	DFM1		1.931	Cluster 0	Cluster 0	Endoplasmic reticulum (ER) localized protein; involved in ER-associated protein degradation (ERAD), ER stress, and homeostasis; interacts with components of ERAD-L and ERAD-C and Cdc48p; derlin-like family member similar to Der1p
YDR157W			1.9309	Cluster 1	Not applicable	Dubious open reading frame; unlikely to encode a functional protein, based on available experimental and comparative sequence data
YNL104C	LEU4		1.9239	Cluster 0	Cluster 0	Alpha-isopropylmalate synthase (2-isopropylmalate synthase); the main isozyme responsible for the first step in the leucine biosynthesis pathway; LEU4 has a paralog, LEU9, that arose from the whole genome duplication
YDR010C			1.9184	Cluster 1	Not applicable	Dubious open reading frame; unlikely to encode a functional protein, based on available experimental and comparative sequence data
YNR058W	BIO3		1.9175	Cluster 1	Not applicable	7,8-diamino-pelargonic acid aminotransferase (DAPA); catalyzes the second step in the biotin biosynthesis pathway; BIO3 is in a cluster of 3 genes (BIO3, BIO4, and BIO5) that mediate biotin synthesis; BIO3 and BIO4 were acquired by horizontal gene transfer (HGT) from bacteria
YBR210W	ERV15		1.9162	Cluster 1	Not applicable	Protein involved in export of proteins from the endoplasmic reticulum; ERV15 has a paralog, ERV14, that arose from the whole genome duplication
YBR085W	AAC3		1.915	Cluster 1	Not applicable	Mitochondrial inner membrane ADP/ATP translocator; exchanges cytosolic ADP for mitochondrially synthesized ATP; expressed under anaerobic conditions; similar to Aac1p; has roles in maintenance of viability and in respiration; AAC3 has a paralog, PET9, that arose from the whole genome duplication
YDR279W	RNH202		1.9117	Cluster 1	Not applicable	Ribonuclease H2 subunit; required for RNase H2 activity; role in ribonucleotide excision repair; related to human AGS2 that causes Aicardi-Goutieres syndrome
YNR003C	RPC34	rpc34-1	1.9101	Cluster 0	Cluster 0	RNA polymerase III subunit C34; interacts with TFIIIB70 and is a key determinant in pol III recruitment by the preinitiation complex
YNL063W	MTQ1		1.9073	Cluster 1	Not applicable	S-adenosylmethionine-dependent methyltransferase; methylates translational release factor Mrf1p; similar to E.coli PrmC; is not an essential gene
YNL305C	BXI1		1.9053	Cluster 1	Not applicable	Protein involved in apoptosis; variously described as containing a BCL-2 homology (BH3) domain or as a member of the BAX inhibitor family; reported to promote apoptosis under some conditions and to inhibit it in others; localizes to ER and vacuole; may link the unfolded protein response to apoptosis via regulation of calcium-mediated signaling; translocates to mitochondria under apoptosis-inducin…
YBR223C	TDP1		1.9019	Cluster 1	Not applicable	Tyrosyl-DNA phosphodiesterase I; hydrolyzes 3' and 5'-phosphotyrosyl bonds; involved in the repair of DNA lesions created by topoisomerase I and topoisomerase II; mutations in human homolog result in the neurodegenerative disease SCANI
YLR208W	SEC13	sec13-1	1.9013	Cluster 0	Cluster 0	Structural component of 3 distinct complexes; subunit of Nup84 nuclear pore sub-complex (NPC), COPII vesicle coat, and Seh1-associated (SEA) complex; COPII vesicle coat is required for ER to Golgi transport; the Nup84 subcomplex contributes to nucleocytoplasmic transport, NPC biogenesis and processes that may require localization of chromosomes at the nuclear periphery, including transcription; h…
YOR033C	EXO1		1.8972	Cluster 1	Not applicable	5'-3' exonuclease and flap-endonuclease; involved in recombination, double-strand break repair, MMS2 error-free branch of the post replication (PRR) pathway and DNA mismatch repair; role in telomere maintenance; member of the Rad2p nuclease family, with conserved N and I nuclease domains; relative distribution to the nucleus increases upon DNA replication stress; EXO1 has a paralog, DIN7, that ar…
YDR275W	BSC2		1.8878	Cluster 1	Not applicable	Protein of unknown function; ORF exhibits genomic organization compatible with a translational readthrough-dependent mode of expression; null mutant displays increased translation rate and increased readthrough of premature stop codons; BSC2 has a paralog, IRC23, that arose from the whole genome duplication
YOL080C	REX4		1.8864	Cluster 1	Not applicable	Putative RNA exonuclease; possibly involved in pre-rRNA processing and ribosome assembly
YBR083W	TEC1		1.8861	Cluster 1	Not applicable	Transcription factor targeting filamentation genes and Ty1 expression; Ste12p activation of most filamentation gene promoters depends on Tec1p and Tec1p transcriptional activity is dependent on its association with Ste12p; binds to TCS elements upstream of filamentation genes, which are regulated by Tec1p/Ste12p/Dig1p complex; competes with Dig2p for binding to Ste12p/Dig1p; positive regulator of…
YLR254C	NDL1		1.8833	Cluster 1	Not applicable	Homolog of nuclear distribution factor NudE; NUDEL; interacts with Pac1p and regulates dynein targeting to microtubule plus ends
YPR045C	THP3		1.8742	Cluster 0	Cluster 0	Protein that may have a role in transcription elongation; forms a complex with Csn12p that is recruited to transcribed genes; possibly involved in splicing based on pre-mRNA accumulation defect for many intron-containing genes
YLR365W			1.8722	Cluster 1	Not applicable	Dubious open reading frame; unlikely to encode a functional protein, based on available experimental and comparative sequence data; partially overlaps dubious gene YLR364C-A; YLR365W is not an essential gene
YOR032C	HMS1		1.8714	Cluster 1	Not applicable	bHLH protein with similarity to myc-family transcription factors; overexpression confers hyperfilamentous growth and suppresses the pseudohyphal filamentation defect of a diploid mep1 mep2 homozygous null mutant
YBR277C			1.8699	Cluster 1	Not applicable	Dubious open reading frame; unlikely to encode a functional protein, based on available experimental and comparative sequence data; partially overlaps the verified gene YBR278W
YDL051W	LHP1		1.8688	Cluster 1	Not applicable	RNA binding protein required for maturation of tRNA and U6 snRNA; acts as a molecular chaperone for RNAs transcribed by polymerase III; homologous to human La (SS-B) autoantigen
YMR136W	GAT2		1.8681	Cluster 0	Cluster 0	Protein containing GATA family zinc finger motifs; similar to Gln3p and Dal80p; expression repressed by leucine
YBL011W	SCT1		1.8678	Cluster 1	Not applicable	Glycerol 3-phosphate/dihydroxyacetone phosphate sn-1 acyltransferase; dual substrate-specific acyltransferase of the glycerolipid biosynthesis pathway; prefers 16-carbon fatty acids; similar to Gpt2p; gene is constitutively transcribed
YER069W	ARG5,6		1.8646	Cluster 0	Cluster 0	Acetylglutamate kinase and N-acetyl-gamma-glutamyl-phosphate reductase; N-acetyl-L-glutamate kinase (NAGK) catalyzes the 2nd and N-acetyl-gamma-glutamyl-phosphate reductase (NAGSA), the 3rd step in arginine biosynthesis; synthesized as a precursor which is processed in the mitochondrion to yield mature NAGK and NAGSA; enzymes form a metabolon complex with Arg2p; NAGK C-terminal domain stabilizes …
YML056C	IMD4		1.8644	Cluster 0	Cluster 0	Inosine monophosphate dehydrogenase; catalyzes the rate-limiting step in the de novo synthesis of GTP; member of a four-gene family in S. cerevisiae, constitutively expressed; IMD4 has a paralog, IMD3, that arose from the whole genome duplication
YDL126C	CDC48	cdc48-2	1.8637	Cluster 0	Cluster 0	AAA ATPase; subunit of polyubiquitin-selective segregase complex involved in ERAD, cell wall integrity during heat stress, mitotic spindle disassembly; subunit of complex involved in mitochondria-associated degradation; role in mobilizing membrane bound transcription factors by regulated ubiquitin/proteasome-dependent processing, in macroautophagy, PMN, RAD, ribophagy, homotypic ER membrane fusio…
YDR310C	SUM1		1.8573	Cluster 1	Not applicable	Transcriptional repressor that regulates middle-sporulation genes; required for mitotic repression of middle sporulation-specific genes; also acts as general replication initiation factor; involved in telomere maintenance, chromatin silencing; regulated by pachytene checkpoint
YAR044W			1.8549	Cluster 1	Not applicable	Merged open reading frame; does not encode a discrete protein; YAR044W was originally annotated as an independent ORF, but as a result of a sequence change, it was merged with an adjacent ORF into a single reading frame, designated YAR042W
YMR317W			1.8519	Cluster 0	Cluster 0	Putative protein of unknown function; has some similarity to sialidase from Trypanosoma; YMR317W is not an essential gene
YKL213C	DOA1		1.8507	Cluster 0	Cluster 0	WD repeat protein required for ubiquitin-mediated protein degradation; forms a complex with Cdc48p; plays a role in controlling cellular ubiquitin concentration; also promotes efficient NHEJ in postdiauxic/stationary phase; facilitates N-terminus-dependent proteolysis of centromeric histone H3 (Cse4p) for faithful chromosome segregation; protein increases in abundance and relocalizes from nucleus…
YDL061C	RPS29B		1.8471	Cluster 0	Cluster 0	Protein component of the small (40S) ribosomal subunit; homologous to mammalian ribosomal protein S29 and bacterial S14; RPS29B has a paralog, RPS29A, that arose from the whole genome duplication
YDR284C	DPP1		1.8468	Cluster 0	Cluster 0	Diacylglycerol pyrophosphate (DGPP) phosphatase; zinc-regulated vacuolar membrane-associated lipid phosphatase, dephosphorylates DGPP to phosphatidate (PA) and Pi, then PA to diacylglycerol; involved in lipid signaling and cell metabolism
YOR225W			1.8424	Cluster 1	Not applicable	Dubious open reading frame; unlikely to encode a functional protein, based on available experimental and comparative sequence data
YMR274C	RCE1		1.8385	Cluster 1	Not applicable	Type II CAAX prenyl protease; involved in the proteolysis and maturation of Ras and the a-factor mating pheromone
YMR092C	AIP1		1.8347	Cluster 1	Not applicable	Actin cortical patch component; interacts with the actin depolymerizing factor cofilin; inhibits elongation of aged ADP-actin filaments decorated with cofilin to maintain a high level of assembly-competent actin species; required to restrict cofilin localization to cortical patches; putative regulator of cytokinesis; contains WD repeats; protein increases in abundance and relocalizes from cytopla…
YHR186C	KOG1	kog1-1	1.8331	Cluster 0	Cluster 0	Subunit of TORC1; TORC1 is a rapamycin-sensitive complex involved in growth control that contains Tor1p or Tor2p, Lst8p and Tco89p; contains four HEAT repeats and seven WD-40 repeats; may act as a scaffold protein to couple TOR and its effectors
YDR408C	ADE8		1.831	Cluster 0	Cluster 0	Phosphoribosyl-glycinamide transformylase; catalyzes a step in the 'de novo' purine nucleotide biosynthetic pathway
YDR252W	BTT1		1.8286	Cluster 1	Not applicable	Heterotrimeric nascent polypeptide-associated complex beta3 subunit; complex binds ribosomes via its beta-subunits in close proximity to nascent polypeptides; interacts with Caf130p of the CCR4-NOT complex; similar to human BTF3; BTT1 has a paralog, EGD1, that arose from the whole genome duplication
YER024W	YAT2		1.8282	Cluster 0	Cluster 0	Carnitine acetyltransferase; has similarity to Yat1p, which is a carnitine acetyltransferase associated with the mitochondrial outer membrane
YDR054C	CDC34	cdc34-2	1.8277	Cluster 0	Cluster 0	Ubiquitin-conjugating enzyme (E2); catalytic subunit of SCF ubiquitin-protein ligase complex (together with Skp1p, Rbx1p, Cdc53p, and an F-box protein) that regulates cell cycle progression by targeting key substrates for degradation; protein abundance increases in response to DNA replication stress
YDR087C	RRP1	rrp1-1	1.8261	Cluster 1	Not applicable	Essential evolutionarily conserved nucleolar protein; necessary for biogenesis of 60S ribosomal subunits and for processing of pre-rRNAs to mature rRNA; associated with several distinct 66S pre-ribosomal particles
YMR276W	DSK2		1.8261	Cluster 0	Cluster 0	Nuclear-enriched ubiquitin-like polyubiquitin-binding protein; required for spindle pole body (SPB) duplication and for transit through the G2/M phase of the cell cycle; involved in proteolysis; interacts with the proteasome; protein abundance increases in response to DNA replication stress
YMR186W	HSC82		1.8256	Cluster 1	Not applicable	Cytoplasmic chaperone of the Hsp90 family; plays a role in determining prion variants; redundant in function and nearly identical with Hsp82p, and together they are essential; expressed constitutively at 10-fold higher basal levels than HSP82 and induced 2-3 fold by heat shock; contains two acid-rich unstructured regions that promote the solubility of chaperone-substrate complexes; HSC82 has a pa…
YMR233W	TRI1		1.8235	Cluster 0	Cluster 0	Non-essential sumoylated protein of unknown function; similar to components of human SWI/SNF complex including SMRD3; green fluorescent protein (GFP)-fusion protein localizes to the cytoplasm, nucleus and nucleolus; TRI1 has a paralog, UAF30, that arose from the whole genome duplication
YOL075C			1.8229	Cluster 1	Not applicable	Putative ABC transporter
YLR057W	MNL2		1.8203	Cluster 0	Cluster 0	Putative mannosidase involved in ER-associated protein degradation; localizes to the endoplasmic reticulum; sequence similarity with seven-hairpin glycosidase (GH47) family members, such as Mns1p and Mnl1p, that hydrolyze 1,2-linked alpha-D-mannose residues; non-essential gene
YPR055W	SEC8	sec8-9	1.8152	Cluster 0	Cluster 0	Essential 121 kDa subunit of the exocyst complex; the exocyst mediates polarized targeting and tethering of post-Golgi secretory vesicles to active sites of exocytosis at the plasma membrane prior to SNARE-mediated fusion; involved in ER and Golgi inheritance in small buds; relocalizes away from bud neck upon DNA replication stress
YMR183C	SSO2		1.8147	Cluster 1	Not applicable	Plasma membrane t-SNARE; involved in fusion of secretory vesicles at the plasma membrane; syntaxin homolog that is functionally redundant with Sso1p; SSO2 has a paralog, SSO1, that arose from the whole genome duplication
YIL050W	PCL7		1.8137	Cluster 0	Cluster 0	Pho85p cyclin of the Pho80p subfamily; forms a functional kinase complex with Pho85p which phosphorylates Mmr1p and is regulated by Pho81p; involved in glycogen metabolism, expression is cell-cycle regulated; PCL7 has a paralog, PCL6, that arose from the whole genome duplication
YNR057C	BIO4		1.8103	Cluster 1	Not applicable	Dethiobiotin synthetase; catalyzes the third step in the biotin biosynthesis pathway; BIO4 is in a cluster of 3 genes (BIO3, BIO4, and BIO5) that mediate biotin synthesis; BIO3 and BIO4 were acquired by horizontal gene transfer (HGT) from bacteria; expression appears to be repressed at low iron levels
YPR184W	GDB1		1.8056	Cluster 1	Not applicable	Glycogen debranching enzyme; contains glucanotranferase and alpha-1,6-amyloglucosidase activities; required for glycogen degradation; phosphorylated in mitochondria; activity is inhibited by Igd1p; protein abundance increases in response to DNA replication stress
YNL237W	YTP1		1.8049	Cluster 0	Cluster 0	Probable type-III integral membrane protein of unknown function; has regions of similarity to mitochondrial electron transport proteins
YFR005C	SAD1	sad1-1	1.8011	Cluster 0	Cluster 0	Conserved zinc-finger domain protein involved in pre-mRNA splicing; critical for splicing of nearly all intron-containing genes; required for assembly of U4 snRNA into the U4/U6 particle
YNL307C	MCK1		1.7976	Cluster 1	Not applicable	Dual-specificity ser/thr and tyrosine protein kinase; roles in chromosome segregation, meiotic entry, genome stability, phosphorylation-dependent protein degradation (Rcn1p and Cdc6p), inhibition of protein kinase A, transcriptional regulation, inhibition of RNA pol III, calcium stress and inhibition of Clb2p-Cdc28p after nuclear division; MCK1 has a paralog, YGK3, that arose from the whole genom…
YBR054W	YRO2		1.797	Cluster 1	Not applicable	Protein with a putative role in response to acid stress; null mutant is sensitive to acetic acid; transcription is regulated by Haa1p and induced in the presence of acetic acid; protein observed in plasma membrane foci in the presence of acetic acid; the authentic, non-tagged protein is detected in a phosphorylated state in highly purified mitochondria in high-throughput studies
YOR361C	PRT1	prt1-1	1.7943	Cluster 0	Cluster 0	eIF3b subunit of the eukaryotic translation initiation factor 3 (eIF3); subunit of the core complex of eIF3; essential for translation; part of a subcomplex (Prt1p-Rpg1p-Nip1p) that stimulates binding of mRNA and tRNA(i)Met to ribosomes
YNL195C			1.7915	Cluster 1	Not applicable	Protein of unknown function; shares a promoter with YNL194C; the authentic, non-tagged protein is detected in highly purified mitochondria in high-throughput studies; YNL195C has a paralog, HBT1, that arose from the whole genome duplication
YBR281C	DUG2		1.7912	Cluster 1	Not applicable	Component of glutamine amidotransferase (GATase II); forms a complex with Dug3p to degrade glutathione (GSH) and other peptides containing a gamma-glu-X bond in an alternative pathway to GSH degradation by gamma-glutamyl transpeptidase (Ecm38p)
YPR022C			1.7897	Cluster 1	Not applicable	Putative transcription factor, as suggested by computational analysis; green fluorescent protein (GFP)-fusion protein localizes to both the cytoplasm and the nucleus and is induced in response to the DNA-damaging agent MMS
YDR022C	ATG31		1.7894	Cluster 0	Cluster 0	Autophagy-specific protein required for autophagosome formation; may form a complex with Atg17p and Atg29p that localizes other proteins to the pre-autophagosomal structure; high-copy suppressor of CIK1 deletion
YDR452W	PPN1		1.7891	Cluster 1	Not applicable	Vacuolar endopolyphosphatase with a role in phosphate metabolism; functions as a homodimer; relocalizes from vacuole to cytoplasm upon DNA replication stress
YBR009C	HHF1		1.7878	Cluster 0	Cluster 0	Histone H4; core histone protein required for chromatin assembly and chromosome function; one of two identical histone proteins (see also HHF2); contributes to telomeric silencing; N-terminal domain involved in maintaining genomic integrity
YLR018C	POM34		1.7868	Cluster 1	Not applicable	Subunit of the transmembrane ring of the nuclear pore complex (NPC); contributes to nucleocytoplasmic transport, NPC biogenesis and spindle pole body duplication
YMR247C	RKR1		1.7818	Cluster 0	Cluster 0	RING domain E3 ubiquitin ligase; involved in ubiquitin-mediated degradation of non-stop proteins; component of ribosome-bound RQC (ribosome quality control) complex required for degradation of polypeptides arising from stalled translation; degrades products of mRNAs lacking a termination codon regardless of a poly(A) tail; functional connections to chromatin modification; homolog of mouse Listeri…
YGL026C	TRP5		1.7814	Cluster 0	Cluster 0	Tryptophan synthase; catalyzes the last step of tryptophan biosynthesis; regulated by the general control system of amino acid biosynthesis
YHR097C			1.7814	Cluster 0	Cluster 0	Putative protein of unknown function; green fluorescent protein (GFP)-fusion protein localizes to the cytoplasm and the nucleus; YHR097C has a paralog, PAL1, that arose from the whole genome duplication
YLR257W			1.7801	Cluster 1	Not applicable	Protein of unknown function; protein abundance increases in response to DNA replication stress
YMR187C			1.7774	Cluster 1	Not applicable	Putative protein of unknown function; YMR187C is not an essential gene
YCL014W	BUD3		1.7755	Cluster 0	Cluster 0	Protein involved in bud-site selection; required for axial budding pattern; localizes with septins to bud neck in mitosis and may constitute an axial landmark for next round of budding
YLR130C	ZRT2		1.7738	Cluster 0	Cluster 0	Low-affinity zinc transporter of the plasma membrane; transcription is induced under low-zinc conditions by the Zap1p transcription factor
YPR149W	NCE102		1.7717	Cluster 1	Not applicable	Protein of unknown function; contains transmembrane domains; involved in secretion of proteins that lack classical secretory signal sequences; component of the detergent-insoluble glycolipid-enriched complexes (DIGs); NCE102 has a paralog, FHN1, that arose from the whole genome duplication
YER121W			1.7716	Cluster 1	Not applicable	Putative protein of unknown function; may be involved in phosphatase regulation and/or generation of precursor metabolites and energy
YPR156C	TPO3		1.7703	Cluster 1	Not applicable	Polyamine transporter of the major facilitator superfamily; member of the 12-spanner drug:H(+) antiporter DHA1 family; specific for spermine; localizes to the plasma membrane; TPO3 has a paralog, TPO2, that arose from the whole genome duplication
YDR144C	MKC7		1.7701	Cluster 1	Not applicable	GPI-anchored aspartyl protease; member of the yapsin family of proteases involved in cell wall growth and maintenance; shares functions with Yap3p and Kex2p; MKC7 has a paralog, YPS1, that arose from the whole genome duplication
YER004W	FMP52		1.7691	Cluster 1	Not applicable	Protein of unknown function; localized to the mitochondrial outer membrane; induced by treatment with 8-methoxypsoralen and UVA irradiation
YBR208C	DUR1,2		1.769	Cluster 1	Not applicable	Urea amidolyase; contains both urea carboxylase and allophanate hydrolase activities, degrades urea to CO2 and NH3; expression sensitive to nitrogen catabolite repression and induced by allophanate, an intermediate in allantoin degradation; protein abundance increases in response to DNA replication stress
YBR249C	ARO4		1.7668	Cluster 1	Not applicable	3-deoxy-D-arabino-heptulosonate-7-phosphate (DAHP) synthase; catalyzes the first step in aromatic amino acid biosynthesis and is feedback-inhibited by tyrosine or high concentrations of phenylalanine or tryptophan; relative distribution to the nucleus increases upon DNA replication stress
YER007W	PAC2		1.7658	Cluster 1	Not applicable	Microtubule effector required for tubulin heterodimer formation; binds alpha-tubulin, required for normal microtubule function, null mutant exhibits cold-sensitive microtubules and sensitivity to benomyl
YGR261C	APL6		1.7642	Cluster 0	Cluster 0	Beta3-like subunit of the yeast AP-3 complex; functions in transport of alkaline phosphatase to the vacuole via the alternate pathway; exists in both cytosolic and peripherally associated membrane-bound pools
YDR077W	SED1		1.7574	Cluster 1	Not applicable	Major stress-induced structural GPI-cell wall glycoprotein; associates with translating ribosomes, possible role in mitochondrial genome maintenance; ORF contains two distinct variable minisatellites; SED1 has a paralog, SPI1, that arose from the whole genome duplication
YDL188C	PPH22		1.7571	Cluster 1	Not applicable	Catalytic subunit of protein phosphatase 2A (PP2A); functionally redundant with Pph21p; methylated at C terminus; forms alternate complexes with several regulatory subunits; involved in signal transduction and regulation of mitosis; protein abundance increases in response to DNA replication stress; dephosphorylates Tel1p/Mec1p-phosphorylated Cdc13p to promote telomerase release from telomeres at …
YPR008W	HAA1		1.754	Cluster 1	Not applicable	Transcriptional activator involved in adaptation to weak acid stress; activates transcription of TPO2, YRO2, and other genes encoding membrane stress proteins; HAA1 has a paralog, CUP2, that arose from the whole genome duplication; relocalizes from cytoplasm to nucleus upon DNA replication stress
YEL002C	WBP1	wbp1-1	1.7531	Cluster 0	Cluster 0	Beta subunit of the oligosaccharyl transferase glycoprotein complex; required for N-linked glycosylation of proteins in the endoplasmic reticulum
YMR095C	SNO1		1.7527	Cluster 1	Not applicable	Protein of unconfirmed function; involved in pyridoxine metabolism; expression is induced during stationary phase; forms a putative glutamine amidotransferase complex with Snz1p, with Sno1p serving as the glutaminase
YKL102C			1.7501	Cluster 0	Cluster 0	Dubious open reading frame unlikely to encode a functional protein; deletion confers sensitivity to citric acid; predicted protein would include a thiol-disulfide oxidoreductase active site
YFL056C	AAD6		1.7495	Cluster 0	Cluster 0	Putative aryl-alcohol dehydrogenase; involved in oxidative stress response; similar to P. chrysosporium aryl-alcohol dehydrogenase; ORFs AAD6/YFL056C and AAD16/YFL057C are displaced from one another by -1 frameshift; members of the AAD gene family comprise three pairs (AAD3 + AAD15, AAD6/AAD16 + AAD4, AAD10 + AAD14) whose two genes are more related to one another than to other members of the fami…
YER140W	EMP65		1.7484	Cluster 1	Not applicable	ER membrane protein of unknown function; forms an ER-membrane associated protein complex with Slp1p; identified along with SLP1 in a screen for mutants defective in the unfolded protein response (UPR); proposed to function in the folding of integral membrane proteins; interacts genetically with MPS1; the authentic, non-tagged protein is detected in highly purified mitochondria in high-throughput …
YDR354W	TRP4		1.7476	Cluster 1	Not applicable	Anthranilate phosphoribosyl transferase; transferase of the tryptophan biosynthetic pathway; catalyzes the phosphoribosylation of anthranilate; subject to the general control system of amino acid biosynthesis
YER131W	RPS26B		1.7472	Cluster 0	Cluster 0	Protein component of the small (40S) ribosomal subunit; homologous to mammalian ribosomal protein S26, no bacterial homolog; RPS26B has a paralog, RPS26A, that arose from the whole genome duplication
YPL027W	SMA1		1.7391	Cluster 1	Not applicable	Protein of unknown function involved in prospore membrane assembly; involved in the assembly of the prospore membrane during sporulation; interacts with Spo14p
YPL130W	SPO19		1.7381	Cluster 1	Not applicable	Meiosis-specific prospore protein; required to produce bending force necessary for proper assembly of the prospore membrane during sporulation; identified as a weak high-copy suppressor of the spo1-1 ts mutation; SPO19 has a paralog, YOR214C, that arose from the whole genome duplication
YNL238W	KEX2		1.737	Cluster 0	Cluster 0	Kexin, a subtilisin-like protease (proprotein convertase); a calcium-dependent serine protease involved in the activation of proproteins of the secretory pathway
YDR307W	PMT7		1.7369	Cluster 1	Not applicable	Putative protein mannosyltransferase similar to Pmt1p; has a potential role in protein O-glycosylation
YDL108W	KIN28	kin28-ts	1.7307	Cluster 0	Cluster 0	Serine/threonine protein kinase, subunit of transcription factor TFIIH; involved in transcription initiation at RNA polymerase II promoters; phosphorylates Ser5 residue of the PolII C-terminal domain (CTD) at gene promoters; relocalizes to the cytosol in response to hypoxia
YDL199C			1.7306	Cluster 1	Not applicable	Putative transporter; member of the sugar porter family
YOL071W	SDH5		1.7278	Cluster 0	Cluster 0	Protein required for flavinylation of Sdh1p; binds to Sdh1p and promotes FAD cofactor attachment, which is necessary for succinate dehydrogenase (SDH) complex assembly and activity; mutations in human ortholog PGL2 are associated with neuroendocrine tumors (paraganglioma)
YDR072C	IPT1		1.7276	Cluster 1	Not applicable	Inositolphosphotransferase; involved in synthesis of mannose-(inositol-P)2-ceramide (M(IP)2C), the most abundant sphingolipid; can mutate to resistance to the antifungals syringomycin E and DmAMP1 and to K. lactis zymocin
YNL194C			1.7237	Cluster 1	Not applicable	Integral membrane protein; required for sporulation and plasma membrane sphingolipid content; similar to SUR7; GFP-fusion protein is induced in response to the DNA-damaging agent MMS; GFP-fusion protein is more abundant at MCCs (membrane compartment occupied by Can1) in the presence of glycerol and oleate; YNL194C has a paralog, FMP45, that arose from the whole genome duplication
YER187W			1.7215	Cluster 1	Not applicable	Putative protein of unknown function; induced in respiratory-deficient cells
YFL047W	RGD2		1.7121	Cluster 1	Not applicable	GTPase-activating protein (RhoGAP) for Cdc42p and Rho5p; relocalizes from bud neck to cytoplasm upon DNA replication stress
YGR103W	NOP7	nop7-1	1.7109	Cluster 0	Cluster 0	Component of several different pre-ribosomal particles; forms a complex with Ytm1p and Erb1p that is required for maturation of the large ribosomal subunit; required for exit from G<sub>0</sub> and the initiation of cell proliferation
YHR083W	SAM35	sam35-2	1.7109	Cluster 0	Cluster 0	Component of the sorting and assembly machinery (SAM) complex; the SAM (or TOB) complex is located in the mitochondrial outer membrane; the complex binds precursors of beta-barrel proteins and facilitates their insertion into the outer membrane
YEL032W	MCM3	mcm3-1	1.7102	Cluster 0	Cluster 0	Protein involved in DNA replication; component of the Mcm2-7 hexameric helicase complex that binds chromatin as a part of the pre-replicative complex
YMR010W			1.7093	Cluster 0	Cluster 0	Putative protein of unknown function; green fluorescent protein (GFP)-fusion protein localizes to the cytoplasm; YMR010W is not an essential gene; YMR010W mRNA is transcribed with ADI1
YDR528W	HLR1		1.7032	Cluster 1	Not applicable	Protein involved in regulation of cell wall composition and integrity; also involved in cell wall response to osmotic stress; overproduction suppresses a lysis sensitive PKC mutation; HLR1 has a paralog, LRE1, that arose from the whole genome duplication
YDR274C			1.7007	Cluster 1	Not applicable	Dubious open reading frame; unlikely to encode a functional protein, based on available experimental and comparative sequence data
YER049W	TPA1		1.7003	Cluster 1	Not applicable	Fe(II)/2-oxoglutarate-dependent dioxygenase family member; catalyzes the repair of methyl-base lesions in both ss and dsDNA by oxidative demethylation; Poly(rA)-binding protein involved in mRNA poly(A) tail length and mRNA stability; role in translation termination efficiency; interacts with Sup45p (eRF1), Sup35p (eRF3) and Pab1p; similar to human prolyl 4-hydroxylase OGFOD1; binds Fe(II) and 2-o…
YAL007C	ERP2		1.696	Cluster 1	Not applicable	Member of the p24 family involved in ER to Golgi transport; similar to Emp24p and Erv25p; role in misfolded protein quality control; forms a heterotrimeric complex with Erp1p, Emp24p, and Erv25p; localized to COPII-coated vesicles; ERP2 has a paralog, ERP4, that arose from the whole genome duplication
YCR076C	FUB1		1.6928	Cluster 1	Not applicable	Proteasome-binding protein; interacts physically with multiple subunits of the 20S proteasome and genetically with genes encoding 20S core particle and 19S regulatory particle subunits; exhibits boundary activity which blocks the propagation of heterochromatic silencing; contains a PI31 proteasome regulator domain and sequence similarity with human PSMF1, a proteasome inhibitor; not an essential …
YPL123C	RNY1		1.69	Cluster 1	Not applicable	Vacuolar RNase of the T(2) family; relocalizes to the cytosol where it cleaves tRNAs upon oxidative or stationary phase stress; promotes apoptosis under stress conditions and this function is independent of its catalytic activity
YNL052W	COX5A		1.685	Cluster 1	Not applicable	Subunit Va of cytochrome c oxidase; cytochrome c oxidase is the terminal member of the mitochondrial inner membrane electron transport chain; Cox5Ap is predominantly expressed during aerobic growth while its isoform Vb (Cox5Bp) is expressed during anaerobic growth; COX5A has a paralog, COX5B, that arose from the whole genome duplication
YER018C	SPC25	spc25-1	1.6805	Cluster 0	Cluster 0	Component of the kinetochore-associated Ndc80 complex; involved in chromosome segregation, spindle checkpoint activity, and kinetochore clustering; evolutionarily conserved; other members include Ndc80p, Nuf2p, Spc24p, and Spc25p
YDL037C	BSC1		1.6798	Cluster 1	Not applicable	Protein of unconfirmed function; similar to cell surface flocculin Flo11p; ORF exhibits genomic organization compatible with a translational readthrough-dependent mode of expression
YBR090C			1.6793	Cluster 1	Not applicable	Putative protein of unknown function; green fluorescent protein (GFP)-fusion protein localizes to the cytoplasm and nucleus
YOR360C	PDE2		1.6761	Cluster 1	Not applicable	High-affinity cyclic AMP phosphodiesterase; component of the cAMP-dependent protein kinase signaling system, protects the cell from extracellular cAMP, contains readthrough motif surrounding termination codon
YPL246C	RBD2		1.673	Cluster 1	Not applicable	Possible rhomboid protease; has similarity to eukaryotic rhomboid proteases including Pcp1p
YCL036W	GFD2		1.6721	Cluster 1	Not applicable	Protein of unknown function; identified as a high-copy suppressor of a dbp5 mutation; GFD2 has a paralog, YDR514C, that arose from the whole genome duplication
YGL177W			1.6714	Cluster 0	Cluster 0	Dubious open reading frame; unlikely to encode a functional protein, based on available experimental and comparative sequence data
YOR134W	BAG7		1.6708	Cluster 1	Not applicable	Rho GTPase activating protein (RhoGAP); stimulates the intrinsic GTPase activity of Rho1p, which plays a bud growth by regulating actin cytoskeleton organization and cell wall biosynthesis, resulting in the downregulation of Rho1p; structurally and functionally related to Sac7p; BAG7 has a paralog, SAC7, that arose from the whole genome duplication
YNL228W			1.6693	Cluster 0	Cluster 0	Dubious open reading frame; unlikely to encode a functional protein, based on available experimental and comparative sequence data; almost completely overlaps ORF YNL227C/JJJ1
YPL232W	SSO1		1.669	Cluster 1	Not applicable	Plasma membrane t-SNARE; involved in fusion of secretory vesicles at the plasma membrane and in vesicle fusion during sporulation; forms a complex with Sec9p that binds v-SNARE Snc2p; syntaxin homolog; functionally redundant with Sso2p; SSO1 has a paralog, SSO2, that arose from the whole genome duplication
YGL045W	RIM8		1.6686	Cluster 0	Cluster 0	Protein involved in proteolytic activation of Rim101p; part of response to alkaline pH; interacts with ESCRT-1 subunits Stp22p and Vps28p; essential for anaerobic growth; member of the arrestin-related trafficking adaptor family
YCR100C			1.6676	Cluster 1	Not applicable	Putative protein of unknown function
YCR030C	SYP1		1.6642	Cluster 0	Cluster 0	Negative regulator of WASP-Arp23 complex; involved in endocytic site formation; directly inhibits Las17p stimulation of Arp23 complex-mediated actin assembly in vitro; may regulate assembly and disassembly of the septin ring; colocalizes and interacts with septin subunits; potential role in actin cytoskeletal organization
YKL028W	TFA1	tfa1-21	1.6623	Cluster 0	Cluster 0	TFIIE large subunit; involved in recruitment of RNA polymerase II to the promoter, activation of TFIIH, and promoter opening
YJL067W			1.6622	Cluster 0	Cluster 0	Dubious open reading frame; unlikely to encode a functional protein, based on available experimental and comparative sequence data
YPR165W	RHO1	rho1-td	1.6614	Cluster 0	Cluster 0	GTP-binding protein of the rho subfamily of Ras-like proteins; involved in establishment of cell polarity; regulates protein kinase C (Pkc1p) and the cell wall synthesizing enzyme 1,3-beta-glucan synthase (Fks1p and Gsc2p)
YKR027W	BCH2		1.6599	Cluster 0	Cluster 0	Member of the ChAPs (Chs5p-Arf1p-binding proteins) family; part of the exomer complex with Chs5p to mediate export of specific cargo proteins, including Chs3p, from the Golgi to the plasma membrane; BCH2 has a paralog, CHS6, that arose from the whole genome duplication
YBR218C	PYC2		1.6591	Cluster 0	Cluster 0	Pyruvate carboxylase isoform; cytoplasmic enzyme that converts pyruvate to oxaloacetate; differentially regulated than isoform Pyc1p; mutations in the human homolog are associated with lactic acidosis; PYC2 has a paralog, PYC1, that arose from the whole genome duplication
YOR358W	HAP5		1.6584	Cluster 1	Not applicable	Subunit of the Hap2p/3p/4p/5p CCAAT-binding complex; complex is heme-activated and glucose repressed; complex is a transcriptional activator and global regulator of respiratory gene expression; required for assembly and DNA binding activity of the complex
YCL023C			1.6564	Cluster 1	Not applicable	Dubious open reading frame; unlikely to encode a functional protein, based on available experimental and comparative sequence data; partially overlaps verified ORF KCC4
YDR112W	IRC2		1.6564	Cluster 1	Not applicable	Dubious open reading frame; unlikely to encode a functional protein, based on available experimental and comparative sequence data; partially overlaps ALT2/YDR111C; null mutant displays increased levels of spontaneous Rad52p foci
YDR009W	GAL3		1.6461	Cluster 1	Not applicable	Transcriptional regulator; involved in activation of the GAL genes in response to galactose; forms a complex with Gal80p to relieve Gal80p inhibition of Gal4p; binds galactose and ATP but does not have galactokinase activity; GAL3 has a paralog, GAL1, that arose from the whole genome duplication
YAL014C	SYN8		1.645	Cluster 1	Not applicable	Endosomal SNARE related to mammalian syntaxin 8
YDR371W	CTS2		1.644	Cluster 1	Not applicable	Putative chitinase; functionally complements A. gossypii cts2 mutant sporulation defect
YDR508C	GNP1		1.6418	Cluster 1	Not applicable	High-affinity glutamine permease; also transports Leu, Ser, Thr, Cys, Met and Asn; expression is fully dependent on Grr1p and modulated by the Ssy1p-Ptr3p-Ssy5p (SPS) sensor of extracellular amino acids; GNP1 has a paralog, AGP1, that arose from the whole genome duplication
YDR055W	PST1		1.6383	Cluster 1	Not applicable	Cell wall protein that contains a putative GPI-attachment site; secreted by regenerating protoplasts; up-regulated by activation of the cell integrity pathway, as mediated by Rlm1p; upregulated by cell wall damage via disruption of FKS1; PST1 has a paralog, ECM33, that arose from the whole genome duplication
YDR525W-A	SNA2		1.635	Cluster 1	Not applicable	Protein of unknown function; has similarity to Pmp3p, which is involved in cation transport; green fluorescent protein (GFP)-fusion protein localizes to the cytoplasm in a punctate pattern
YAR043C			1.6335	Cluster 1	Not applicable	Deleted ORF; does not encode a protein; included in the original annotation of Chromosome I but later withdrawn
YPL247C			1.6316	Cluster 1	Not applicable	Putative protein of unknown function; green fluorescent protein (GFP)-fusion protein localizes to the cytoplasm and nucleus; similar to the petunia WD repeat protein an11; overexpression causes a cell cycle delay or arrest
YGL237C	HAP2		1.6308	Cluster 0	Cluster 0	Subunit of the Hap2p/3p/4p/5p CCAAT-binding complex; complex is heme-activated and glucose-repressed; complex is a transcriptional activator and global regulator of respiratory gene expression; contains sequences sufficient for both complex assembly and DNA binding
YCR087W			1.6303	Cluster 1	Not applicable	Dubious open reading frame; unlikely to encode a functional protein, based on available experimental and comparative sequence data; partially overlaps uncharacterized gene YCR087C-A; YCR087W is not an essential gene
YPR052C	NHP6A		1.6281	Cluster 1	Not applicable	High-mobility group (HMG) protein; binds to and remodels nucleosomes; involved in recruiting FACT and other chromatin remodelling complexes to chromosomes; functionally redundant with Nhp6Bp; required for transcriptional initiation fidelity of some tRNA genes; homologous to mammalian HMGB1 and HMGB2; NHP6A has a paralog, NHP6B, that arose from the whole genome duplication; protein abundance incre…
YDR285W	ZIP1		1.6273	Cluster 0	Cluster 0	Transverse filament protein of the synaptonemal complex; required for normal levels of meiotic recombination and pairing between homologous chromosome during meiosis; required for meiotic recombination between non-allelc sites; potential Cdc28p substrate
YBR182C	SMP1		1.6212	Cluster 1	Not applicable	MADS-box transcription factor involved in osmotic stress response; SMP1 has a paralog, RLM1, that arose from the whole genome duplication
YMR239C	RNT1	rnt1-ts	1.6162	Cluster 0	Cluster 0	Nuclear dsRNA-specific ribonuclease (RNase III); involved in rDNA transcription, rRNA processing and U2 snRNA 3' end formation by cleavage of a stem-loop structure at the 3' end of U2 snRNA; involved in polyadenylation-independent transcription termination; involved in the cell wall stress response, regulating the degradation of cell wall integrity and morphogenesis checkpoint genes
YDL184C	RPL41A		1.6121	Cluster 1	Not applicable	Ribosomal 60S subunit protein L41A; comprises only 25 amino acids; rpl41a rpl41b double null mutant is viable; homologous to mammalian ribosomal protein L41, no bacterial homolog; RPL41A has a paralog, RPL41B, that arose from the whole genome duplication
YLR311C			1.6097	Cluster 0	Cluster 0	Dubious open reading frame; unlikely to encode a functional protein, based on available experimental and comparative sequence data
YBL052C	SAS3		1.6083	Cluster 1	Not applicable	Histone acetyltransferase catalytic subunit of NuA3 complex; acetylates histone H3, involved in transcriptional silencing; homolog of the mammalian MOZ proto-oncogene; mutant has aneuploidy tolerance; sas3gcn5 double mutation is lethal
YKL010C	UFD4		1.6076	Cluster 0	Cluster 0	Ubiquitin-protein ligase (E3); interacts with Rpt4p and Rpt6p, two subunits of the 19S particle of the 26S proteasome; cytoplasmic E3 involved in the degradation of ubiquitin fusion proteins; relative distribution to the nucleus increases upon DNA replication stress
YCR023C			1.6019	Cluster 1	Not applicable	Vacuolar membrane protein of unknown function; member of the multidrug resistance family; YCR023C is not an essential gene
YER053C	PIC2		1.6013	Cluster 1	Not applicable	Mitochondrial copper and phosphate carrier; imports copper and inorganic phosphate into mitochondria; functionally redundant with Mir1p but less abundant than Mir1p under normal conditions; expression is induced at high temperature
YDR506C	GMC1		1.6012	Cluster 1	Not applicable	Protein involved in meiotic progression; mutants are delayed in meiotic nuclear division and are defective in synaptonemal complex assembly; possible membrane-localized protein
YBL064C	PRX1		1.5996	Cluster 1	Not applicable	Mitochondrial peroxiredoxin with thioredoxin peroxidase activity; has a role in reduction of hydroperoxides; reactivation requires Trr2p and glutathione; induced during respiratory growth and oxidative stress; phosphorylated; protein abundance increases in response to DNA replication stress
YDR061W			1.5948	Cluster 0	Cluster 0	Protein with similarity to ABC transporter family members; lacks predicted membrane-spanning regions; transcriptionally activated by Yrm1p along with genes involved in multidrug resistance
