# Supplementary material for: Genome-Wide Localization Study of Yeast Pex11 Identifies Peroxisome–Mitochondria Interactions through the ERMES Complex
Source: J Mol Biol. 2015 Jun 5;427(11):2072–87. doi: 10.1016/j.jmb.2015.03.004 (PMC4429955; doi:10.1016/j.jmb.2015.03.004)
Supplement: Supplementary Table 2 — Table of all oligonucleotide primers used in this study. [file mmc2.xlsx]

## Sheet: Supplementary Table 2
Oligonucleotide primers used in the study
Primer name	5'-3' sequence
PEX11_GFP_NAT_UP	GTTGTCACATCTATCCTTGGTATGCAAGACATGTGGAAAGCTACAGCTGGTGTGAGCAAGGGCGAGGAG
PEX11_GFP_NAT_DN	ATAAAGAAGGGTCGAATCAAACATAAGCGGAGAATAGCCAAATAACGTTTTCGACACTGGATGGC
PEX11_GFP_NAT_PR1	GCCAGGCAATTACAAGCTCA
PEX11_GFP_NAT_PR2	TTGAAGAAGATGGTGCGCTC
PEX11_GFP_NAT_PR3	AGGTCACCAACGTCAACGCA
PEX11_GFP_NAT_PR4	TTACATTTGCTACCGCTGGG
AMBV_PEX11_F	TGCACAATATTTCAAGCTATACCAAGCATACAATCAACTCCAAGCAACACAATGGTCTGTGATACACTGGTATATC
AMBV_PEX11_R	TCGACGGTATCGATAAGCTTGATATCGAATTCCTGCAGATTGTAGCTTTCCACATGTCTTGC
AMBV_MDM10_F	TGCACAATATTTCAAGCTATACCAAGCATACAATCAACTCCAAGCAACACAATGCTACCCTATATGGACCAAGTA
AMBV_MDM10_R	TCGACGGTATCGATAAGCTTGATATCGAATTCCTGCAGATTGTGGAGTACTGGAATTGTATGC
AMBV_MDM34_F	TGCACAATATTTCAAGCTATACCAAGCATACAATCAACTCCAAGCAACACAATGTCATTTAGATTCAACGAAGCTGT
AMBV_MDM34_R	TCGACGGTATCGATAAGCTTGATATCGAATTCCTGCAGATATGATATGGTGGGGGGCTATCC
pBT3N_PEX11_F_corr	GCCATTACGGCCAGGCCTTTAATTAAGGCCGCCTCGGCCCCAATGGTCTGTGATACACTGGTATATC
pBT3N_PEX11_R_corr	TAACTAATTACATGACCTATTAAGATCTGACGTCAGCGCTCTATGTAGCTTTCCACATGTCTTG
pPR3N_PEX11_F	ATCCAAGCAGTGGTATCAACGCAGAGTGGCCATTACGGCCATGGTCTGTGATACACTGGTATATC
pPR3N_PEX11_R	GAATGTAAGCGTGACATAACTAATTACATGACTCGAGGTCCTATGTAGCTTTCCACATGTCTTG
pPR3N_MDM10_F	ATCCAAGCAGTGGTATCAACGCAGAGTGGCCATTACGGCCATGCTACCCTATATGGACCAAGTA
pPR3N_MDM10_R	GAATGTAAGCGTGACATAACTAATTACATGACTCGAGGTCTCATGTGGAGTACTGGAATTGTA
pPR3N_MDM12_F	ATCCAAGCAGTGGTATCAACGCAGAGTGGCCATTACGGCCATGTCTTTTGATATTAATTGGAGTAC
pPR3N_MDM12_R	GAATGTAAGCGTGACATAACTAATTACATGACTCGAGGTCTTACTCATCACCATCGTTGAAAT
pPR3N_MDM34_F	ATCCAAGCAGTGGTATCAACGCAGAGTGGCCATTACGGCCATGTCATTTAGATTCAACGAAGCTGT
pPR3N_MDM34_R	GAATGTAAGCGTGACATAACTAATTACATGACTCGAGGTCTTAATGATATGGTGGGGGGCTAT
PEX11_del_F	CCATCTACTACTTCAAAGACTTCATCAAGTAATAGTATAATCAATGCGGCCGCCAGGGG
PEX11_del_R	CATAAGCGGAGAATAGCCAAATAAAAAAAAAAGATGAAAAGAAAGCACCTTTAGACATGATGGG
MDM34-ChgDNK_F	AATAACTGGAAATGGGGCATGGAGGATAGCCCCCCACCATATCATGGTGACGGTGCTGGTTTA
MDM34-ChgDNK _R	AGAGTATGTATTTGTGTAGTTATGTACTTAGATATGTAACTTAATGATATCATCGATGAATTCG
PEX11_N_VN_VC_F	AAGTGACTCCAACAACTGAAAAACCGTTGTCTCCATCTACGAATTCGAGCTCGTTTAAAC
PEX11_N_VN_R	TCACGGAGGGATGATATACCAGTGTATCACAGACCATAGTACCACCAGAACCCTCGATGTTGTGGCGGATC
PEX11_C_VC_VN_F	CACATCTATCCTTGGTATGCAAGACATGTGGAAAGCTACAGGTCGACGGATCCCCGGGTT
PEX11_C_VC_VN_R	GCGGAGAATAGCCAAATAAAAAAAAAAGATGAAAAGAAAGTCGATGAATTCGAGCTCGTT
MDM10_C_VC_VN_F	TTTCCCGGCAAAGTTTGGCATACAATTCCAGTACTCCACAGGTCGACGGATCCCCGGGTT
MDM10_C_VC_VN_R	ACCTGTATATTAAAACCTTTATTTTATTTCACATTACTCATCGATGAATTCGAGCTCGTT
MDM34_C_VC_VN_F	CTGGAAATGGGGCATGGAGGATAGCCCCCCACCATATCATGGTCGACGGATCCCCGGGTT
MDM34_C_VC_VN_R	ATGTATTTGTGTAGTTATGTACTTAGATATGTAACTTAATTCGATGAATTCGAGCTCGTT
PEX11_c_F	AAGTTGGCATCAATTCCATTG
PEX11_c_R	CAGTTATAGCGATCCCAGT
Mdm34_c2_F	GGTCCAAACACCGATACC
Mdm34_C_R	CTACACTGAGGAGGAATGG
MDM10_c_R	CATCCGAAATAGCGTTTCTC
j_KanMX_R	GGCGTGGGGACAATTCAA
j_KanMX_F	GTTAAGTGCGCAGAAAGTAA
MDM12_FKO	ATGCCATCCTATGTAACGGTTGAAACAGATCATAAGCTGGCTTCAACTAATCCAAACATGGAGGCCCAGAATACCC
MDM12_RKO	CTCAAAAATGTTTGTTTTTTTATGTAGACACTATTTTCAAACTATCTTTGTTAAACAGTATAGCGACCAGCATTCAC
MDM34_FKO	AAACAGTAACAATTATAACAAAAAAAACACAACTGCAAGAAACTTCAGCATCGTCACATGGAGGCCCAGAATACCC
MDM34_RKO	TTTACATCGGAGAGTATGTATTTGTGTAGTTATGTACTTAGATATGTAACTTAATCAGTATAGCGACCAGCATTCAC
TEFT_F	CGTCAATCGTATGTGAATGC
MDM12_CR	GGCGGATAATGAAGACATGATA
MDM34_CR	CGACACTATAAGATGCCCGTTA
